# Supplementary material for: Module-Based Polyketide Synthase Engineering for de Novo Polyketide Biosynthesis
Source: ACS Synth Biol. 2023 Oct 23;12(11):3148–55. doi: 10.1021/acssynbio.3c00282 (PMC10661043; doi:10.1021/acssynbio.3c00282)
Supplement: Supplementary file 2 — sb3c00282_si_002.zip [file sb3c00282_si_002.zip › Final_PKS_Structures/epoM7-ACP_epoM7-KSAT.pdb]

MODEL     1                                                                     
ATOM      1  N   LEU B   1      28.648 -53.967  11.232  1.00 63.33           N  
ATOM      2  CA  LEU B   1      28.916 -54.078   9.802  1.00 63.33           C  
ATOM      3  C   LEU B   1      30.042 -55.072   9.536  1.00 63.33           C  
ATOM      4  CB  LEU B   1      29.277 -52.711   9.217  1.00 63.33           C  
ATOM      5  O   LEU B   1      29.966 -55.866   8.595  1.00 63.33           O  
ATOM      6  CG  LEU B   1      28.250 -52.085   8.272  1.00 63.33           C  
ATOM      7  CD1 LEU B   1      28.067 -50.605   8.592  1.00 63.33           C  
ATOM      8  CD2 LEU B   1      28.674 -52.274   6.819  1.00 63.33           C  
ATOM      9  N   GLN B   2      31.040 -55.076  10.486  1.00 62.71           N  
ATOM     10  CA  GLN B   2      32.214 -55.935  10.382  1.00 62.71           C  
ATOM     11  C   GLN B   2      31.838 -57.405  10.550  1.00 62.71           C  
ATOM     12  CB  GLN B   2      33.263 -55.540  11.422  1.00 62.71           C  
ATOM     13  O   GLN B   2      32.433 -58.279   9.917  1.00 62.71           O  
ATOM     14  CG  GLN B   2      34.214 -54.447  10.952  1.00 62.71           C  
ATOM     15  CD  GLN B   2      35.220 -54.047  12.015  1.00 62.71           C  
ATOM     16  NE2 GLN B   2      36.154 -53.176  11.650  1.00 62.71           N  
ATOM     17  OE1 GLN B   2      35.157 -54.516  13.156  1.00 62.71           O  
ATOM     18  N   SER B   3      30.677 -57.546  11.386  1.00 63.88           N  
ATOM     19  CA  SER B   3      30.246 -58.905  11.694  1.00 63.88           C  
ATOM     20  C   SER B   3      29.348 -59.463  10.596  1.00 63.88           C  
ATOM     21  CB  SER B   3      29.511 -58.945  13.035  1.00 63.88           C  
ATOM     22  O   SER B   3      29.122 -60.673  10.525  1.00 63.88           O  
ATOM     23  OG  SER B   3      29.207 -57.634  13.480  1.00 63.88           O  
ATOM     24  N   ALA B   4      28.892 -58.561   9.673  1.00 64.63           N  
ATOM     25  CA  ALA B   4      27.940 -58.957   8.640  1.00 64.63           C  
ATOM     26  C   ALA B   4      28.649 -59.633   7.470  1.00 64.63           C  
ATOM     27  CB  ALA B   4      27.150 -57.746   8.151  1.00 64.63           C  
ATOM     28  O   ALA B   4      29.812 -59.335   7.185  1.00 64.63           O  
ATOM     29  N   ARG B   5      28.224 -60.740   7.047  1.00 65.94           N  
ATOM     30  CA  ARG B   5      28.733 -61.323   5.810  1.00 65.94           C  
ATOM     31  C   ARG B   5      28.805 -60.279   4.701  1.00 65.94           C  
ATOM     32  CB  ARG B   5      27.857 -62.498   5.368  1.00 65.94           C  
ATOM     33  O   ARG B   5      27.974 -59.370   4.642  1.00 65.94           O  
ATOM     34  CG  ARG B   5      27.930 -63.702   6.294  1.00 65.94           C  
ATOM     35  CD  ARG B   5      27.062 -64.849   5.796  1.00 65.94           C  
ATOM     36  NE  ARG B   5      26.519 -65.634   6.901  1.00 65.94           N  
ATOM     37  NH1 ARG B   5      25.445 -67.173   5.554  1.00 65.94           N  
ATOM     38  NH2 ARG B   5      25.323 -67.357   7.835  1.00 65.94           N  
ATOM     39  CZ  ARG B   5      25.764 -66.719   6.761  1.00 65.94           C  
ATOM     40  N   PRO B   6      29.851 -60.148   4.075  1.00 60.85           N  
ATOM     41  CA  PRO B   6      30.047 -59.149   3.022  1.00 60.85           C  
ATOM     42  C   PRO B   6      28.795 -58.931   2.175  1.00 60.85           C  
ATOM     43  CB  PRO B   6      31.179 -59.742   2.180  1.00 60.85           C  
ATOM     44  O   PRO B   6      28.490 -57.797   1.798  1.00 60.85           O  
ATOM     45  CG  PRO B   6      31.841 -60.738   3.077  1.00 60.85           C  
ATOM     46  CD  PRO B   6      30.861 -61.149   4.139  1.00 60.85           C  
ATOM     47  N   GLU B   7      27.998 -59.957   1.814  1.00 65.37           N  
ATOM     48  CA  GLU B   7      26.821 -59.879   0.955  1.00 65.37           C  
ATOM     49  C   GLU B   7      25.661 -59.189   1.668  1.00 65.37           C  
ATOM     50  CB  GLU B   7      26.397 -61.276   0.493  1.00 65.37           C  
ATOM     51  O   GLU B   7      24.763 -58.645   1.022  1.00 65.37           O  
ATOM     52  CG  GLU B   7      26.180 -62.261   1.633  1.00 65.37           C  
ATOM     53  CD  GLU B   7      26.807 -63.622   1.377  1.00 65.37           C  
ATOM     54  OE1 GLU B   7      26.339 -64.625   1.962  1.00 65.37           O  
ATOM     55  OE2 GLU B   7      27.775 -63.686   0.586  1.00 65.37           O  
ATOM     56  N   ASP B   8      25.612 -59.024   2.885  1.00 69.43           N  
ATOM     57  CA  ASP B   8      24.529 -58.473   3.693  1.00 69.43           C  
ATOM     58  C   ASP B   8      24.873 -57.071   4.191  1.00 69.43           C  
ATOM     59  CB  ASP B   8      24.223 -59.391   4.879  1.00 69.43           C  
ATOM     60  O   ASP B   8      24.046 -56.409   4.820  1.00 69.43           O  
ATOM     61  CG  ASP B   8      23.681 -60.745   4.455  1.00 69.43           C  
ATOM     62  OD1 ASP B   8      23.027 -60.836   3.394  1.00 69.43           O  
ATOM     63  OD2 ASP B   8      23.907 -61.730   5.192  1.00 69.43           O  
ATOM     64  N   ARG B   9      26.116 -56.651   3.998  1.00 71.04           N  
ATOM     65  CA  ARG B   9      26.620 -55.412   4.581  1.00 71.04           C  
ATOM     66  C   ARG B   9      25.808 -54.213   4.105  1.00 71.04           C  
ATOM     67  CB  ARG B   9      28.098 -55.217   4.233  1.00 71.04           C  
ATOM     68  O   ARG B   9      25.507 -53.310   4.888  1.00 71.04           O  
ATOM     69  CG  ARG B   9      29.043 -56.077   5.056  1.00 71.04           C  
ATOM     70  CD  ARG B   9      30.500 -55.798   4.715  1.00 71.04           C  
ATOM     71  NE  ARG B   9      31.403 -56.687   5.440  1.00 71.04           N  
ATOM     72  NH1 ARG B   9      33.303 -56.018   4.309  1.00 71.04           N  
ATOM     73  NH2 ARG B   9      33.442 -57.616   5.947  1.00 71.04           N  
ATOM     74  CZ  ARG B   9      32.714 -56.772   5.230  1.00 71.04           C  
ATOM     75  N   GLN B  10      25.428 -54.124   2.822  1.00 73.19           N  
ATOM     76  CA  GLN B  10      24.662 -53.001   2.292  1.00 73.19           C  
ATOM     77  C   GLN B  10      23.276 -52.932   2.928  1.00 73.19           C  
ATOM     78  CB  GLN B  10      24.537 -53.106   0.771  1.00 73.19           C  
ATOM     79  O   GLN B  10      22.791 -51.847   3.254  1.00 73.19           O  
ATOM     80  CG  GLN B  10      23.931 -51.872   0.117  1.00 73.19           C  
ATOM     81  CD  GLN B  10      24.080 -51.874  -1.393  1.00 73.19           C  
ATOM     82  NE2 GLN B  10      23.492 -50.879  -2.048  1.00 73.19           N  
ATOM     83  OE1 GLN B  10      24.718 -52.763  -1.965  1.00 73.19           O  
ATOM     84  N   LEU B  11      22.602 -54.050   3.016  1.00 76.95           N  
ATOM     85  CA  LEU B  11      21.270 -54.097   3.611  1.00 76.95           C  
ATOM     86  C   LEU B  11      21.303 -53.613   5.057  1.00 76.95           C  
ATOM     87  CB  LEU B  11      20.706 -55.519   3.549  1.00 76.95           C  
ATOM     88  O   LEU B  11      20.399 -52.901   5.499  1.00 76.95           O  
ATOM     89  CG  LEU B  11      19.315 -55.670   2.931  1.00 76.95           C  
ATOM     90  CD1 LEU B  11      19.391 -56.496   1.651  1.00 76.95           C  
ATOM     91  CD2 LEU B  11      18.353 -56.306   3.928  1.00 76.95           C  
ATOM     92  N   VAL B  12      22.320 -54.082   5.806  1.00 76.53           N  
ATOM     93  CA  VAL B  12      22.478 -53.662   7.195  1.00 76.53           C  
ATOM     94  C   VAL B  12      22.679 -52.149   7.258  1.00 76.53           C  
ATOM     95  CB  VAL B  12      23.662 -54.385   7.875  1.00 76.53           C  
ATOM     96  O   VAL B  12      22.079 -51.472   8.096  1.00 76.53           O  
ATOM     97  CG1 VAL B  12      23.938 -53.790   9.255  1.00 76.53           C  
ATOM     98  CG2 VAL B  12      23.381 -55.883   7.983  1.00 76.53           C  
ATOM     99  N   LEU B  13      23.374 -51.562   6.267  1.00 79.69           N  
ATOM    100  CA  LEU B  13      23.640 -50.128   6.227  1.00 79.69           C  
ATOM    101  C   LEU B  13      22.391 -49.355   5.818  1.00 79.69           C  
ATOM    102  CB  LEU B  13      24.784 -49.822   5.257  1.00 79.69           C  
ATOM    103  O   LEU B  13      22.107 -48.289   6.370  1.00 79.69           O  
ATOM    104  CG  LEU B  13      25.324 -48.391   5.275  1.00 79.69           C  
ATOM    105  CD1 LEU B  13      25.833 -48.035   6.668  1.00 79.69           C  
ATOM    106  CD2 LEU B  13      26.429 -48.223   4.238  1.00 79.69           C  
ATOM    107  N   GLU B  14      21.717 -49.782   4.831  1.00 83.09           N  
ATOM    108  CA  GLU B  14      20.485 -49.134   4.389  1.00 83.09           C  
ATOM    109  C   GLU B  14      19.469 -49.049   5.524  1.00 83.09           C  
ATOM    110  CB  GLU B  14      19.882 -49.881   3.197  1.00 83.09           C  
ATOM    111  O   GLU B  14      18.805 -48.024   5.695  1.00 83.09           O  
ATOM    112  CG  GLU B  14      20.636 -49.670   1.893  1.00 83.09           C  
ATOM    113  CD  GLU B  14      19.993 -50.371   0.707  1.00 83.09           C  
ATOM    114  OE1 GLU B  14      20.581 -50.357  -0.399  1.00 83.09           O  
ATOM    115  OE2 GLU B  14      18.891 -50.937   0.884  1.00 83.09           O  
ATOM    116  N   LYS B  15      19.404 -50.151   6.167  1.00 81.12           N  
ATOM    117  CA  LYS B  15      18.499 -50.140   7.313  1.00 81.12           C  
ATOM    118  C   LYS B  15      18.924 -49.092   8.338  1.00 81.12           C  
ATOM    119  CB  LYS B  15      18.444 -51.521   7.967  1.00 81.12           C  
ATOM    120  O   LYS B  15      18.086 -48.363   8.872  1.00 81.12           O  
ATOM    121  CG  LYS B  15      17.126 -51.824   8.664  1.00 81.12           C  
ATOM    122  CD  LYS B  15      17.102 -53.239   9.225  1.00 81.12           C  
ATOM    123  CE  LYS B  15      15.806 -53.525   9.972  1.00 81.12           C  
ATOM    124  NZ  LYS B  15      15.761 -54.925  10.489  1.00 81.12           N  
ATOM    125  N   HIS B  16      20.205 -49.084   8.596  1.00 80.18           N  
ATOM    126  CA  HIS B  16      20.750 -48.104   9.529  1.00 80.18           C  
ATOM    127  C   HIS B  16      20.534 -46.682   9.022  1.00 80.18           C  
ATOM    128  CB  HIS B  16      22.240 -48.357   9.763  1.00 80.18           C  
ATOM    129  O   HIS B  16      20.121 -45.803   9.783  1.00 80.18           O  
ATOM    130  CG  HIS B  16      22.848 -47.457  10.791  1.00 80.18           C  
ATOM    131  CD2 HIS B  16      23.790 -46.491  10.681  1.00 80.18           C  
ATOM    132  ND1 HIS B  16      22.492 -47.499  12.122  1.00 80.18           N  
ATOM    133  CE1 HIS B  16      23.191 -46.595  12.788  1.00 80.18           C  
ATOM    134  NE2 HIS B  16      23.986 -45.970  11.937  1.00 80.18           N  
ATOM    135  N   LEU B  17      20.695 -46.373   7.782  1.00 86.06           N  
ATOM    136  CA  LEU B  17      20.542 -45.053   7.178  1.00 86.06           C  
ATOM    137  C   LEU B  17      19.078 -44.627   7.168  1.00 86.06           C  
ATOM    138  CB  LEU B  17      21.097 -45.049   5.751  1.00 86.06           C  
ATOM    139  O   LEU B  17      18.766 -43.455   7.391  1.00 86.06           O  
ATOM    140  CG  LEU B  17      22.618 -45.135   5.615  1.00 86.06           C  
ATOM    141  CD1 LEU B  17      23.012 -45.256   4.147  1.00 86.06           C  
ATOM    142  CD2 LEU B  17      23.282 -43.920   6.254  1.00 86.06           C  
ATOM    143  N   SER B  18      18.289 -45.560   6.830  1.00 82.17           N  
ATOM    144  CA  SER B  18      16.858 -45.273   6.839  1.00 82.17           C  
ATOM    145  C   SER B  18      16.392 -44.831   8.222  1.00 82.17           C  
ATOM    146  CB  SER B  18      16.063 -46.501   6.392  1.00 82.17           C  
ATOM    147  O   SER B  18      15.554 -43.935   8.343  1.00 82.17           O  
ATOM    148  OG  SER B  18      16.315 -46.795   5.029  1.00 82.17           O  
ATOM    149  N   GLU B  19      16.926 -45.540   9.195  1.00 79.91           N  
ATOM    150  CA  GLU B  19      16.610 -45.151  10.566  1.00 79.91           C  
ATOM    151  C   GLU B  19      17.140 -43.755  10.880  1.00 79.91           C  
ATOM    152  CB  GLU B  19      17.181 -46.167  11.558  1.00 79.91           C  
ATOM    153  O   GLU B  19      16.436 -42.937  11.475  1.00 79.91           O  
ATOM    154  CG  GLU B  19      16.267 -47.357  11.815  1.00 79.91           C  
ATOM    155  CD  GLU B  19      16.898 -48.417  12.703  1.00 79.91           C  
ATOM    156  OE1 GLU B  19      16.246 -49.452  12.970  1.00 79.91           O  
ATOM    157  OE2 GLU B  19      18.054 -48.211  13.136  1.00 79.91           O  
ATOM    158  N   LEU B  20      18.328 -43.423  10.373  1.00 80.51           N  
ATOM    159  CA  LEU B  20      18.949 -42.122  10.601  1.00 80.51           C  
ATOM    160  C   LEU B  20      18.197 -41.023   9.858  1.00 80.51           C  
ATOM    161  CB  LEU B  20      20.414 -42.143  10.159  1.00 80.51           C  
ATOM    162  O   LEU B  20      17.892 -39.976  10.433  1.00 80.51           O  
ATOM    163  CG  LEU B  20      21.439 -42.530  11.226  1.00 80.51           C  
ATOM    164  CD1 LEU B  20      22.729 -43.013  10.572  1.00 80.51           C  
ATOM    165  CD2 LEU B  20      21.713 -41.353  12.156  1.00 80.51           C  
ATOM    166  N   LEU B  21      17.925 -41.275   8.705  1.00 79.73           N  
ATOM    167  CA  LEU B  21      17.209 -40.322   7.865  1.00 79.73           C  
ATOM    168  C   LEU B  21      15.790 -40.104   8.379  1.00 79.73           C  
ATOM    169  CB  LEU B  21      17.169 -40.809   6.414  1.00 79.73           C  
ATOM    170  O   LEU B  21      15.287 -38.978   8.368  1.00 79.73           O  
ATOM    171  CG  LEU B  21      18.478 -40.707   5.629  1.00 79.73           C  
ATOM    172  CD1 LEU B  21      18.447 -41.641   4.424  1.00 79.73           C  
ATOM    173  CD2 LEU B  21      18.728 -39.268   5.191  1.00 79.73           C  
ATOM    174  N   GLY B  22      15.247 -41.289   8.656  1.00 75.75           N  
ATOM    175  CA  GLY B  22      13.920 -41.207   9.245  1.00 75.75           C  
ATOM    176  C   GLY B  22      13.854 -40.272  10.439  1.00 75.75           C  
ATOM    177  O   GLY B  22      12.915 -39.484  10.565  1.00 75.75           O  
ATOM    178  N   ARG B  23      14.927 -40.451  11.313  1.00 69.71           N  
ATOM    179  CA  ARG B  23      14.989 -39.577  12.480  1.00 69.71           C  
ATOM    180  C   ARG B  23      15.186 -38.123  12.065  1.00 69.71           C  
ATOM    181  CB  ARG B  23      16.116 -40.011  13.418  1.00 69.71           C  
ATOM    182  O   ARG B  23      14.536 -37.224  12.604  1.00 69.71           O  
ATOM    183  CG  ARG B  23      15.720 -41.111  14.391  1.00 69.71           C  
ATOM    184  CD  ARG B  23      16.811 -41.376  15.418  1.00 69.71           C  
ATOM    185  NE  ARG B  23      17.003 -42.806  15.644  1.00 69.71           N  
ATOM    186  NH1 ARG B  23      18.718 -42.545  17.170  1.00 69.71           N  
ATOM    187  NH2 ARG B  23      17.994 -44.644  16.600  1.00 69.71           N  
ATOM    188  CZ  ARG B  23      17.905 -43.328  16.470  1.00 69.71           C  
ATOM    189  N   GLY B  24      16.021 -37.917  11.080  1.00 66.00           N  
ATOM    190  CA  GLY B  24      16.311 -36.576  10.599  1.00 66.00           C  
ATOM    191  C   GLY B  24      15.138 -35.933   9.883  1.00 66.00           C  
ATOM    192  O   GLY B  24      14.850 -34.752  10.090  1.00 66.00           O  
ATOM    193  N   LEU B  25      14.405 -36.568   9.146  1.00 66.97           N  
ATOM    194  CA  LEU B  25      13.294 -36.084   8.335  1.00 66.97           C  
ATOM    195  C   LEU B  25      11.978 -36.186   9.099  1.00 66.97           C  
ATOM    196  CB  LEU B  25      13.201 -36.874   7.027  1.00 66.97           C  
ATOM    197  O   LEU B  25      10.955 -35.660   8.655  1.00 66.97           O  
ATOM    198  CG  LEU B  25      14.335 -36.660   6.023  1.00 66.97           C  
ATOM    199  CD1 LEU B  25      14.283 -37.723   4.930  1.00 66.97           C  
ATOM    200  CD2 LEU B  25      14.260 -35.262   5.421  1.00 66.97           C  
ATOM    201  N   ARG B  26      12.077 -36.927  10.240  1.00 67.53           N  
ATOM    202  CA  ARG B  26      10.917 -37.211  11.079  1.00 67.53           C  
ATOM    203  C   ARG B  26       9.867 -38.006  10.310  1.00 67.53           C  
ATOM    204  CB  ARG B  26      10.306 -35.913  11.611  1.00 67.53           C  
ATOM    205  O   ARG B  26       8.688 -37.646  10.307  1.00 67.53           O  
ATOM    206  CG  ARG B  26      11.182 -35.190  12.622  1.00 67.53           C  
ATOM    207  CD  ARG B  26      10.363 -34.288  13.535  1.00 67.53           C  
ATOM    208  NE  ARG B  26      11.210 -33.558  14.473  1.00 67.53           N  
ATOM    209  NH1 ARG B  26       9.540 -33.212  16.032  1.00 67.53           N  
ATOM    210  NH2 ARG B  26      11.655 -32.416  16.415  1.00 67.53           N  
ATOM    211  CZ  ARG B  26      10.800 -33.063  15.638  1.00 67.53           C  
ATOM    212  N   LEU B  27      10.332 -39.034   9.622  1.00 68.33           N  
ATOM    213  CA  LEU B  27       9.531 -39.996   8.872  1.00 68.33           C  
ATOM    214  C   LEU B  27       9.807 -41.419   9.346  1.00 68.33           C  
ATOM    215  CB  LEU B  27       9.818 -39.880   7.373  1.00 68.33           C  
ATOM    216  O   LEU B  27      10.941 -41.751   9.701  1.00 68.33           O  
ATOM    217  CG  LEU B  27       9.007 -38.834   6.607  1.00 68.33           C  
ATOM    218  CD1 LEU B  27       9.782 -38.354   5.384  1.00 68.33           C  
ATOM    219  CD2 LEU B  27       7.652 -39.401   6.198  1.00 68.33           C  
ATOM    220  N   PRO B  28       8.866 -42.290   9.585  1.00 74.58           N  
ATOM    221  CA  PRO B  28       9.181 -43.692   9.869  1.00 74.58           C  
ATOM    222  C   PRO B  28      10.124 -44.305   8.836  1.00 74.58           C  
ATOM    223  CB  PRO B  28       7.812 -44.375   9.832  1.00 74.58           C  
ATOM    224  O   PRO B  28       9.966 -44.072   7.635  1.00 74.58           O  
ATOM    225  CG  PRO B  28       6.829 -43.254   9.727  1.00 74.58           C  
ATOM    226  CD  PRO B  28       7.581 -41.984   9.452  1.00 74.58           C  
ATOM    227  N   PRO B  29      11.215 -44.837   9.299  1.00 76.49           N  
ATOM    228  CA  PRO B  29      12.214 -45.400   8.388  1.00 76.49           C  
ATOM    229  C   PRO B  29      11.590 -46.227   7.267  1.00 76.49           C  
ATOM    230  CB  PRO B  29      13.070 -46.279   9.303  1.00 76.49           C  
ATOM    231  O   PRO B  29      12.131 -46.282   6.159  1.00 76.49           O  
ATOM    232  CG  PRO B  29      12.588 -45.975  10.685  1.00 76.49           C  
ATOM    233  CD  PRO B  29      11.356 -45.123  10.583  1.00 76.49           C  
ATOM    234  N   GLU B  30      10.370 -46.885   7.594  1.00 72.85           N  
ATOM    235  CA  GLU B  30       9.693 -47.738   6.622  1.00 72.85           C  
ATOM    236  C   GLU B  30       9.196 -46.928   5.428  1.00 72.85           C  
ATOM    237  CB  GLU B  30       8.525 -48.479   7.278  1.00 72.85           C  
ATOM    238  O   GLU B  30       8.941 -47.483   4.357  1.00 72.85           O  
ATOM    239  CG  GLU B  30       8.935 -49.355   8.452  1.00 72.85           C  
ATOM    240  CD  GLU B  30       9.129 -48.576   9.744  1.00 72.85           C  
ATOM    241  OE1 GLU B  30       9.829 -49.075  10.654  1.00 72.85           O  
ATOM    242  OE2 GLU B  30       8.576 -47.459   9.846  1.00 72.85           O  
ATOM    243  N   ARG B  31       9.030 -45.609   5.633  1.00 71.38           N  
ATOM    244  CA  ARG B  31       8.514 -44.744   4.577  1.00 71.38           C  
ATOM    245  C   ARG B  31       9.642 -44.227   3.692  1.00 71.38           C  
ATOM    246  CB  ARG B  31       7.738 -43.569   5.177  1.00 71.38           C  
ATOM    247  O   ARG B  31       9.392 -43.598   2.661  1.00 71.38           O  
ATOM    248  CG  ARG B  31       6.281 -43.883   5.478  1.00 71.38           C  
ATOM    249  CD  ARG B  31       5.407 -42.639   5.393  1.00 71.38           C  
ATOM    250  NE  ARG B  31       4.101 -42.854   6.010  1.00 71.38           N  
ATOM    251  NH1 ARG B  31       3.285 -40.753   5.504  1.00 71.38           N  
ATOM    252  NH2 ARG B  31       1.975 -42.254   6.637  1.00 71.38           N  
ATOM    253  CZ  ARG B  31       3.124 -41.953   6.049  1.00 71.38           C  
ATOM    254  N   ILE B  32      10.760 -44.390   4.138  1.00 77.46           N  
ATOM    255  CA  ILE B  32      11.920 -43.996   3.347  1.00 77.46           C  
ATOM    256  C   ILE B  32      12.246 -45.089   2.331  1.00 77.46           C  
ATOM    257  CB  ILE B  32      13.147 -43.715   4.243  1.00 77.46           C  
ATOM    258  O   ILE B  32      12.877 -46.093   2.670  1.00 77.46           O  
ATOM    259  CG1 ILE B  32      12.815 -42.636   5.280  1.00 77.46           C  
ATOM    260  CG2 ILE B  32      14.354 -43.306   3.394  1.00 77.46           C  
ATOM    261  CD1 ILE B  32      13.935 -42.369   6.276  1.00 77.46           C  
ATOM    262  N   GLU B  33      11.749 -45.009   1.212  1.00 70.39           N  
ATOM    263  CA  GLU B  33      11.954 -45.995   0.156  1.00 70.39           C  
ATOM    264  C   GLU B  33      13.374 -45.925  -0.398  1.00 70.39           C  
ATOM    265  CB  GLU B  33      10.939 -45.794  -0.973  1.00 70.39           C  
ATOM    266  O   GLU B  33      13.956 -44.842  -0.493  1.00 70.39           O  
ATOM    267  CG  GLU B  33       9.495 -46.018  -0.549  1.00 70.39           C  
ATOM    268  CD  GLU B  33       8.491 -45.699  -1.645  1.00 70.39           C  
ATOM    269  OE1 GLU B  33       7.368 -45.247  -1.327  1.00 70.39           O  
ATOM    270  OE2 GLU B  33       8.830 -45.905  -2.832  1.00 70.39           O  
ATOM    271  N   ARG B  34      14.042 -47.025  -0.672  1.00 75.10           N  
ATOM    272  CA  ARG B  34      15.443 -47.238  -1.017  1.00 75.10           C  
ATOM    273  C   ARG B  34      15.867 -46.333  -2.169  1.00 75.10           C  
ATOM    274  CB  ARG B  34      15.691 -48.703  -1.383  1.00 75.10           C  
ATOM    275  O   ARG B  34      16.991 -45.828  -2.188  1.00 75.10           O  
ATOM    276  CG  ARG B  34      17.072 -49.209  -0.997  1.00 75.10           C  
ATOM    277  CD  ARG B  34      17.324 -50.616  -1.520  1.00 75.10           C  
ATOM    278  NE  ARG B  34      18.021 -51.440  -0.537  1.00 75.10           N  
ATOM    279  NH1 ARG B  34      18.667 -53.063  -2.049  1.00 75.10           N  
ATOM    280  NH2 ARG B  34      19.246 -53.253   0.161  1.00 75.10           N  
ATOM    281  CZ  ARG B  34      18.643 -52.583  -0.811  1.00 75.10           C  
ATOM    282  N   HIS B  35      15.048 -46.018  -3.117  1.00 70.26           N  
ATOM    283  CA  HIS B  35      15.469 -45.348  -4.342  1.00 70.26           C  
ATOM    284  C   HIS B  35      14.773 -44.001  -4.500  1.00 70.26           C  
ATOM    285  CB  HIS B  35      15.187 -46.231  -5.559  1.00 70.26           C  
ATOM    286  O   HIS B  35      14.843 -43.382  -5.565  1.00 70.26           O  
ATOM    287  CG  HIS B  35      15.919 -47.535  -5.538  1.00 70.26           C  
ATOM    288  CD2 HIS B  35      15.466 -48.807  -5.447  1.00 70.26           C  
ATOM    289  ND1 HIS B  35      17.292 -47.618  -5.612  1.00 70.26           N  
ATOM    290  CE1 HIS B  35      17.653 -48.890  -5.569  1.00 70.26           C  
ATOM    291  NE2 HIS B  35      16.564 -49.632  -5.468  1.00 70.26           N  
ATOM    292  N   VAL B  36      14.044 -43.446  -3.391  1.00 69.93           N  
ATOM    293  CA  VAL B  36      13.414 -42.130  -3.431  1.00 69.93           C  
ATOM    294  C   VAL B  36      14.419 -41.063  -3.003  1.00 69.93           C  
ATOM    295  CB  VAL B  36      12.160 -42.074  -2.531  1.00 69.93           C  
ATOM    296  O   VAL B  36      15.047 -41.181  -1.948  1.00 69.93           O  
ATOM    297  CG1 VAL B  36      11.603 -40.652  -2.469  1.00 69.93           C  
ATOM    298  CG2 VAL B  36      11.096 -43.046  -3.037  1.00 69.93           C  
ATOM    299  N   PRO B  37      14.573 -40.095  -3.948  1.00 71.88           N  
ATOM    300  CA  PRO B  37      15.518 -39.036  -3.586  1.00 71.88           C  
ATOM    301  C   PRO B  37      15.127 -38.310  -2.300  1.00 71.88           C  
ATOM    302  CB  PRO B  37      15.462 -38.088  -4.786  1.00 71.88           C  
ATOM    303  O   PRO B  37      13.941 -38.071  -2.058  1.00 71.88           O  
ATOM    304  CG  PRO B  37      14.825 -38.888  -5.876  1.00 71.88           C  
ATOM    305  CD  PRO B  37      14.019 -39.990  -5.249  1.00 71.88           C  
ATOM    306  N   PHE B  38      16.023 -37.878  -1.452  1.00 76.41           N  
ATOM    307  CA  PHE B  38      15.824 -37.244  -0.154  1.00 76.41           C  
ATOM    308  C   PHE B  38      15.096 -35.914  -0.307  1.00 76.41           C  
ATOM    309  CB  PHE B  38      17.166 -37.029   0.553  1.00 76.41           C  
ATOM    310  O   PHE B  38      14.294 -35.537   0.550  1.00 76.41           O  
ATOM    311  CG  PHE B  38      17.973 -38.288   0.718  1.00 76.41           C  
ATOM    312  CD1 PHE B  38      17.362 -39.480   1.088  1.00 76.41           C  
ATOM    313  CD2 PHE B  38      19.345 -38.280   0.502  1.00 76.41           C  
ATOM    314  CE1 PHE B  38      18.107 -40.647   1.241  1.00 76.41           C  
ATOM    315  CE2 PHE B  38      20.097 -39.442   0.653  1.00 76.41           C  
ATOM    316  CZ  PHE B  38      19.476 -40.624   1.023  1.00 76.41           C  
ATOM    317  N   SER B  39      15.367 -35.246  -1.410  1.00 67.14           N  
ATOM    318  CA  SER B  39      14.742 -33.952  -1.660  1.00 67.14           C  
ATOM    319  C   SER B  39      13.226 -34.083  -1.768  1.00 67.14           C  
ATOM    320  CB  SER B  39      15.300 -33.325  -2.938  1.00 67.14           C  
ATOM    321  O   SER B  39      12.489 -33.185  -1.354  1.00 67.14           O  
ATOM    322  OG  SER B  39      15.199 -34.227  -4.027  1.00 67.14           O  
ATOM    323  N   ASN B  40      12.855 -35.287  -2.269  1.00 62.80           N  
ATOM    324  CA  ASN B  40      11.428 -35.559  -2.397  1.00 62.80           C  
ATOM    325  C   ASN B  40      10.792 -35.869  -1.045  1.00 62.80           C  
ATOM    326  CB  ASN B  40      11.187 -36.712  -3.374  1.00 62.80           C  
ATOM    327  O   ASN B  40       9.566 -35.867  -0.916  1.00 62.80           O  
ATOM    328  CG  ASN B  40      11.469 -36.327  -4.813  1.00 62.80           C  
ATOM    329  ND2 ASN B  40      11.195 -37.241  -5.736  1.00 62.80           N  
ATOM    330  OD1 ASN B  40      11.931 -35.218  -5.093  1.00 62.80           O  
ATOM    331  N   LEU B  41      11.717 -36.216  -0.148  1.00 65.21           N  
ATOM    332  CA  LEU B  41      11.248 -36.551   1.192  1.00 65.21           C  
ATOM    333  C   LEU B  41      11.287 -35.328   2.103  1.00 65.21           C  
ATOM    334  CB  LEU B  41      12.095 -37.676   1.792  1.00 65.21           C  
ATOM    335  O   LEU B  41      11.006 -35.431   3.299  1.00 65.21           O  
ATOM    336  CG  LEU B  41      12.117 -38.994   1.017  1.00 65.21           C  
ATOM    337  CD1 LEU B  41      13.108 -39.965   1.652  1.00 65.21           C  
ATOM    338  CD2 LEU B  41      10.722 -39.606   0.962  1.00 65.21           C  
ATOM    339  N   GLY B  42      11.566 -34.006   1.433  1.00 61.38           N  
ATOM    340  CA  GLY B  42      11.529 -32.753   2.172  1.00 61.38           C  
ATOM    341  C   GLY B  42      12.899 -32.294   2.635  1.00 61.38           C  
ATOM    342  O   GLY B  42      13.007 -31.398   3.476  1.00 61.38           O  
ATOM    343  N   MET B  43      14.024 -33.030   2.223  1.00 64.34           N  
ATOM    344  CA  MET B  43      15.373 -32.650   2.633  1.00 64.34           C  
ATOM    345  C   MET B  43      15.792 -31.339   1.977  1.00 64.34           C  
ATOM    346  CB  MET B  43      16.373 -33.753   2.281  1.00 64.34           C  
ATOM    347  O   MET B  43      15.728 -31.202   0.754  1.00 64.34           O  
ATOM    348  CG  MET B  43      17.782 -33.487   2.785  1.00 64.34           C  
ATOM    349  SD  MET B  43      19.012 -34.653   2.081  1.00 64.34           S  
ATOM    350  CE  MET B  43      19.126 -34.014   0.387  1.00 64.34           C  
ATOM    351  N   ASP B  44      15.967 -30.394   2.602  1.00 60.75           N  
ATOM    352  CA  ASP B  44      16.561 -29.142   2.145  1.00 60.75           C  
ATOM    353  C   ASP B  44      17.964 -28.957   2.719  1.00 60.75           C  
ATOM    354  CB  ASP B  44      15.675 -27.955   2.530  1.00 60.75           C  
ATOM    355  O   ASP B  44      18.531 -29.887   3.297  1.00 60.75           O  
ATOM    356  CG  ASP B  44      15.472 -27.828   4.029  1.00 60.75           C  
ATOM    357  OD1 ASP B  44      16.255 -28.420   4.803  1.00 60.75           O  
ATOM    358  OD2 ASP B  44      14.518 -27.133   4.441  1.00 60.75           O  
ATOM    359  N   SER B  45      18.704 -28.029   2.513  1.00 55.79           N  
ATOM    360  CA  SER B  45      20.108 -27.839   2.863  1.00 55.79           C  
ATOM    361  C   SER B  45      20.334 -28.016   4.360  1.00 55.79           C  
ATOM    362  CB  SER B  45      20.586 -26.453   2.427  1.00 55.79           C  
ATOM    363  O   SER B  45      21.325 -28.618   4.777  1.00 55.79           O  
ATOM    364  OG  SER B  45      20.273 -26.218   1.065  1.00 55.79           O  
ATOM    365  N   LEU B  46      19.336 -27.596   5.032  1.00 55.45           N  
ATOM    366  CA  LEU B  46      19.502 -27.707   6.477  1.00 55.45           C  
ATOM    367  C   LEU B  46      19.402 -29.161   6.925  1.00 55.45           C  
ATOM    368  CB  LEU B  46      18.453 -26.863   7.204  1.00 55.45           C  
ATOM    369  O   LEU B  46      20.271 -29.654   7.648  1.00 55.45           O  
ATOM    370  CG  LEU B  46      18.965 -25.973   8.338  1.00 55.45           C  
ATOM    371  CD1 LEU B  46      18.836 -24.502   7.957  1.00 55.45           C  
ATOM    372  CD2 LEU B  46      18.209 -26.265   9.630  1.00 55.45           C  
ATOM    373  N   ILE B  47      18.356 -29.738   6.434  1.00 64.45           N  
ATOM    374  CA  ILE B  47      18.177 -31.142   6.787  1.00 64.45           C  
ATOM    375  C   ILE B  47      19.326 -31.968   6.213  1.00 64.45           C  
ATOM    376  CB  ILE B  47      16.822 -31.684   6.281  1.00 64.45           C  
ATOM    377  O   ILE B  47      19.832 -32.880   6.872  1.00 64.45           O  
ATOM    378  CG1 ILE B  47      15.664 -30.942   6.958  1.00 64.45           C  
ATOM    379  CG2 ILE B  47      16.720 -33.193   6.522  1.00 64.45           C  
ATOM    380  CD1 ILE B  47      14.293 -31.287   6.393  1.00 64.45           C  
ATOM    381  N   GLY B  48      19.690 -31.573   5.090  1.00 68.26           N  
ATOM    382  CA  GLY B  48      20.825 -32.255   4.489  1.00 68.26           C  
ATOM    383  C   GLY B  48      22.079 -32.192   5.341  1.00 68.26           C  
ATOM    384  O   GLY B  48      22.770 -33.199   5.511  1.00 68.26           O  
ATOM    385  N   LEU B  49      22.387 -31.113   5.841  1.00 65.74           N  
ATOM    386  CA  LEU B  49      23.564 -30.940   6.685  1.00 65.74           C  
ATOM    387  C   LEU B  49      23.442 -31.762   7.964  1.00 65.74           C  
ATOM    388  CB  LEU B  49      23.763 -29.462   7.031  1.00 65.74           C  
ATOM    389  O   LEU B  49      24.388 -32.447   8.359  1.00 65.74           O  
ATOM    390  CG  LEU B  49      24.975 -29.127   7.902  1.00 65.74           C  
ATOM    391  CD1 LEU B  49      26.267 -29.440   7.156  1.00 65.74           C  
ATOM    392  CD2 LEU B  49      24.939 -27.663   8.328  1.00 65.74           C  
ATOM    393  N   GLU B  50      22.302 -31.670   8.442  1.00 66.94           N  
ATOM    394  CA  GLU B  50      22.062 -32.444   9.656  1.00 66.94           C  
ATOM    395  C   GLU B  50      22.227 -33.939   9.400  1.00 66.94           C  
ATOM    396  CB  GLU B  50      20.664 -32.156  10.210  1.00 66.94           C  
ATOM    397  O   GLU B  50      22.852 -34.645  10.194  1.00 66.94           O  
ATOM    398  CG  GLU B  50      20.444 -32.671  11.625  1.00 66.94           C  
ATOM    399  CD  GLU B  50      19.056 -32.369  12.165  1.00 66.94           C  
ATOM    400  OE1 GLU B  50      18.650 -32.986  13.176  1.00 66.94           O  
ATOM    401  OE2 GLU B  50      18.368 -31.508  11.572  1.00 66.94           O  
ATOM    402  N   LEU B  51      21.640 -34.262   8.361  1.00 76.53           N  
ATOM    403  CA  LEU B  51      21.708 -35.682   8.032  1.00 76.53           C  
ATOM    404  C   LEU B  51      23.144 -36.103   7.736  1.00 76.53           C  
ATOM    405  CB  LEU B  51      20.813 -35.997   6.831  1.00 76.53           C  
ATOM    406  O   LEU B  51      23.578 -37.179   8.154  1.00 76.53           O  
ATOM    407  CG  LEU B  51      19.319 -36.149   7.121  1.00 76.53           C  
ATOM    408  CD1 LEU B  51      18.518 -36.081   5.824  1.00 76.53           C  
ATOM    409  CD2 LEU B  51      19.046 -37.457   7.855  1.00 76.53           C  
ATOM    410  N   ARG B  52      23.798 -35.226   7.140  1.00 74.71           N  
ATOM    411  CA  ARG B  52      25.207 -35.495   6.873  1.00 74.71           C  
ATOM    412  C   ARG B  52      25.994 -35.633   8.172  1.00 74.71           C  
ATOM    413  CB  ARG B  52      25.812 -34.386   6.010  1.00 74.71           C  
ATOM    414  O   ARG B  52      26.787 -36.564   8.328  1.00 74.71           O  
ATOM    415  CG  ARG B  52      27.289 -34.579   5.705  1.00 74.71           C  
ATOM    416  CD  ARG B  52      27.980 -33.257   5.400  1.00 74.71           C  
ATOM    417  NE  ARG B  52      28.126 -32.436   6.598  1.00 74.71           N  
ATOM    418  NH1 ARG B  52      28.555 -30.476   5.453  1.00 74.71           N  
ATOM    419  NH2 ARG B  52      28.506 -30.483   7.745  1.00 74.71           N  
ATOM    420  CZ  ARG B  52      28.395 -31.134   6.596  1.00 74.71           C  
ATOM    421  N   ASN B  53      25.724 -34.831   9.099  1.00 69.54           N  
ATOM    422  CA  ASN B  53      26.413 -34.869  10.384  1.00 69.54           C  
ATOM    423  C   ASN B  53      26.082 -36.141  11.160  1.00 69.54           C  
ATOM    424  CB  ASN B  53      26.067 -33.633  11.217  1.00 69.54           C  
ATOM    425  O   ASN B  53      26.958 -36.734  11.791  1.00 69.54           O  
ATOM    426  CG  ASN B  53      26.678 -32.363  10.659  1.00 69.54           C  
ATOM    427  ND2 ASN B  53      26.144 -31.218  11.069  1.00 69.54           N  
ATOM    428  OD1 ASN B  53      27.621 -32.410   9.865  1.00 69.54           O  
ATOM    429  N   ARG B  54      24.899 -36.505  10.986  1.00 76.46           N  
ATOM    430  CA  ARG B  54      24.472 -37.723  11.668  1.00 76.46           C  
ATOM    431  C   ARG B  54      25.132 -38.954  11.057  1.00 76.46           C  
ATOM    432  CB  ARG B  54      22.949 -37.864  11.613  1.00 76.46           C  
ATOM    433  O   ARG B  54      25.497 -39.889  11.772  1.00 76.46           O  
ATOM    434  CG  ARG B  54      22.210 -36.944  12.573  1.00 76.46           C  
ATOM    435  CD  ARG B  54      20.703 -37.144  12.497  1.00 76.46           C  
ATOM    436  NE  ARG B  54      19.992 -36.226  13.383  1.00 76.46           N  
ATOM    437  NH1 ARG B  54      19.023 -37.885  14.665  1.00 76.46           N  
ATOM    438  NH2 ARG B  54      18.612 -35.680  15.135  1.00 76.46           N  
ATOM    439  CZ  ARG B  54      19.211 -36.599  14.392  1.00 76.46           C  
ATOM    440  N   ILE B  55      25.270 -38.864   9.874  1.00 78.66           N  
ATOM    441  CA  ILE B  55      25.906 -39.979   9.180  1.00 78.66           C  
ATOM    442  C   ILE B  55      27.383 -40.048   9.560  1.00 78.66           C  
ATOM    443  CB  ILE B  55      25.752 -39.851   7.647  1.00 78.66           C  
ATOM    444  O   ILE B  55      27.901 -41.124   9.868  1.00 78.66           O  
ATOM    445  CG1 ILE B  55      24.291 -40.065   7.238  1.00 78.66           C  
ATOM    446  CG2 ILE B  55      26.673 -40.841   6.928  1.00 78.66           C  
ATOM    447  CD1 ILE B  55      23.991 -39.685   5.794  1.00 78.66           C  
ATOM    448  N   GLU B  56      27.976 -38.901   9.663  1.00 75.06           N  
ATOM    449  CA  GLU B  56      29.385 -38.853  10.045  1.00 75.06           C  
ATOM    450  C   GLU B  56      29.589 -39.370  11.466  1.00 75.06           C  
ATOM    451  CB  GLU B  56      29.927 -37.427   9.921  1.00 75.06           C  
ATOM    452  O   GLU B  56      30.509 -40.150  11.722  1.00 75.06           O  
ATOM    453  CG  GLU B  56      30.283 -37.026   8.496  1.00 75.06           C  
ATOM    454  CD  GLU B  56      31.031 -35.705   8.414  1.00 75.06           C  
ATOM    455  OE1 GLU B  56      31.864 -35.536   7.495  1.00 75.06           O  
ATOM    456  OE2 GLU B  56      30.783 -34.833   9.276  1.00 75.06           O  
ATOM    457  N   ALA B  57      28.744 -39.035  12.269  1.00 70.84           N  
ATOM    458  CA  ALA B  57      28.829 -39.430  13.672  1.00 70.84           C  
ATOM    459  C   ALA B  57      28.572 -40.925  13.838  1.00 70.84           C  
ATOM    460  CB  ALA B  57      27.838 -38.627  14.512  1.00 70.84           C  
ATOM    461  O   ALA B  57      29.285 -41.605  14.580  1.00 70.84           O  
ATOM    462  N   ALA B  58      27.647 -41.292  13.080  1.00 72.20           N  
ATOM    463  CA  ALA B  58      27.227 -42.684  13.216  1.00 72.20           C  
ATOM    464  C   ALA B  58      28.273 -43.632  12.635  1.00 72.20           C  
ATOM    465  CB  ALA B  58      25.879 -42.902  12.535  1.00 72.20           C  
ATOM    466  O   ALA B  58      28.515 -44.709  13.183  1.00 72.20           O  
ATOM    467  N   LEU B  59      28.995 -43.177  11.606  1.00 72.35           N  
ATOM    468  CA  LEU B  59      29.890 -44.084  10.897  1.00 72.35           C  
ATOM    469  C   LEU B  59      31.349 -43.739  11.177  1.00 72.35           C  
ATOM    470  CB  LEU B  59      29.622 -44.033   9.390  1.00 72.35           C  
ATOM    471  O   LEU B  59      32.252 -44.496  10.814  1.00 72.35           O  
ATOM    472  CG  LEU B  59      28.227 -44.463   8.935  1.00 72.35           C  
ATOM    473  CD1 LEU B  59      28.091 -44.308   7.424  1.00 72.35           C  
ATOM    474  CD2 LEU B  59      27.947 -45.902   9.357  1.00 72.35           C  
ATOM    475  N   GLY B  60      31.609 -42.711  12.037  1.00 68.08           N  
ATOM    476  CA  GLY B  60      32.959 -42.288  12.375  1.00 68.08           C  
ATOM    477  C   GLY B  60      33.802 -41.956  11.158  1.00 68.08           C  
ATOM    478  O   GLY B  60      34.994 -42.267  11.118  1.00 68.08           O  
ATOM    479  N   ILE B  61      33.091 -41.486  10.084  1.00 71.37           N  
ATOM    480  CA  ILE B  61      33.796 -41.149   8.852  1.00 71.37           C  
ATOM    481  C   ILE B  61      33.542 -39.686   8.496  1.00 71.37           C  
ATOM    482  CB  ILE B  61      33.367 -42.067   7.685  1.00 71.37           C  
ATOM    483  O   ILE B  61      32.622 -39.061   9.031  1.00 71.37           O  
ATOM    484  CG1 ILE B  61      31.858 -41.948   7.440  1.00 71.37           C  
ATOM    485  CG2 ILE B  61      33.763 -43.519   7.966  1.00 71.37           C  
ATOM    486  CD1 ILE B  61      31.363 -42.734   6.233  1.00 71.37           C  
ATOM    487  N   THR B  62      34.429 -39.169   7.857  1.00 69.03           N  
ATOM    488  CA  THR B  62      34.223 -37.842   7.288  1.00 69.03           C  
ATOM    489  C   THR B  62      33.749 -37.941   5.841  1.00 69.03           C  
ATOM    490  CB  THR B  62      35.511 -37.001   7.352  1.00 69.03           C  
ATOM    491  O   THR B  62      34.337 -38.669   5.038  1.00 69.03           O  
ATOM    492  CG2 THR B  62      35.263 -35.576   6.868  1.00 69.03           C  
ATOM    493  OG1 THR B  62      35.981 -36.959   8.705  1.00 69.03           O  
ATOM    494  N   VAL B  63      32.608 -37.330   5.538  1.00 73.98           N  
ATOM    495  CA  VAL B  63      32.006 -37.440   4.213  1.00 73.98           C  
ATOM    496  C   VAL B  63      31.871 -36.052   3.590  1.00 73.98           C  
ATOM    497  CB  VAL B  63      30.626 -38.134   4.273  1.00 73.98           C  
ATOM    498  O   VAL B  63      31.873 -35.043   4.300  1.00 73.98           O  
ATOM    499  CG1 VAL B  63      30.778 -39.606   4.653  1.00 73.98           C  
ATOM    500  CG2 VAL B  63      29.711 -37.415   5.262  1.00 73.98           C  
ATOM    501  N   PRO B  64      31.925 -35.982   2.336  1.00 66.51           N  
ATOM    502  CA  PRO B  64      31.777 -34.691   1.661  1.00 66.51           C  
ATOM    503  C   PRO B  64      30.477 -33.979   2.027  1.00 66.51           C  
ATOM    504  CB  PRO B  64      31.796 -35.065   0.177  1.00 66.51           C  
ATOM    505  O   PRO B  64      29.455 -34.631   2.257  1.00 66.51           O  
ATOM    506  CG  PRO B  64      32.247 -36.489   0.147  1.00 66.51           C  
ATOM    507  CD  PRO B  64      32.102 -37.064   1.527  1.00 66.51           C  
ATOM    508  N   ALA B  65      30.520 -32.694   1.987  1.00 64.29           N  
ATOM    509  CA  ALA B  65      29.395 -31.848   2.377  1.00 64.29           C  
ATOM    510  C   ALA B  65      28.201 -32.063   1.451  1.00 64.29           C  
ATOM    511  CB  ALA B  65      29.808 -30.379   2.376  1.00 64.29           C  
ATOM    512  O   ALA B  65      27.052 -31.865   1.854  1.00 64.29           O  
ATOM    513  N   THR B  66      28.381 -32.430   0.301  1.00 65.49           N  
ATOM    514  CA  THR B  66      27.333 -32.563  -0.704  1.00 65.49           C  
ATOM    515  C   THR B  66      26.856 -34.009  -0.799  1.00 65.49           C  
ATOM    516  CB  THR B  66      27.820 -32.088  -2.085  1.00 65.49           C  
ATOM    517  O   THR B  66      26.238 -34.401  -1.792  1.00 65.49           O  
ATOM    518  CG2 THR B  66      28.139 -30.597  -2.073  1.00 65.49           C  
ATOM    519  OG1 THR B  66      29.001 -32.815  -2.445  1.00 65.49           O  
ATOM    520  N   LEU B  67      27.233 -34.763   0.164  1.00 71.43           N  
ATOM    521  CA  LEU B  67      27.015 -36.205   0.166  1.00 71.43           C  
ATOM    522  C   LEU B  67      25.578 -36.538  -0.219  1.00 71.43           C  
ATOM    523  CB  LEU B  67      27.337 -36.795   1.541  1.00 71.43           C  
ATOM    524  O   LEU B  67      25.344 -37.319  -1.145  1.00 71.43           O  
ATOM    525  CG  LEU B  67      27.121 -38.300   1.701  1.00 71.43           C  
ATOM    526  CD1 LEU B  67      28.181 -39.073   0.923  1.00 71.43           C  
ATOM    527  CD2 LEU B  67      27.143 -38.690   3.175  1.00 71.43           C  
ATOM    528  N   LEU B  68      24.647 -35.862   0.312  1.00 77.33           N  
ATOM    529  CA  LEU B  68      23.247 -36.256   0.206  1.00 77.33           C  
ATOM    530  C   LEU B  68      22.639 -35.758  -1.101  1.00 77.33           C  
ATOM    531  CB  LEU B  68      22.446 -35.715   1.393  1.00 77.33           C  
ATOM    532  O   LEU B  68      21.613 -36.272  -1.549  1.00 77.33           O  
ATOM    533  CG  LEU B  68      22.773 -36.317   2.761  1.00 77.33           C  
ATOM    534  CD1 LEU B  68      22.048 -35.551   3.863  1.00 77.33           C  
ATOM    535  CD2 LEU B  68      22.401 -37.796   2.798  1.00 77.33           C  
ATOM    536  N   TRP B  69      23.372 -34.844  -1.635  1.00 69.43           N  
ATOM    537  CA  TRP B  69      22.926 -34.358  -2.936  1.00 69.43           C  
ATOM    538  C   TRP B  69      23.535 -35.185  -4.064  1.00 69.43           C  
ATOM    539  CB  TRP B  69      23.292 -32.882  -3.114  1.00 69.43           C  
ATOM    540  O   TRP B  69      22.906 -35.384  -5.106  1.00 69.43           O  
ATOM    541  CG  TRP B  69      22.582 -31.961  -2.168  1.00 69.43           C  
ATOM    542  CD1 TRP B  69      23.106 -31.350  -1.063  1.00 69.43           C  
ATOM    543  CD2 TRP B  69      21.213 -31.550  -2.242  1.00 69.43           C  
ATOM    544  CE2 TRP B  69      20.976 -30.688  -1.148  1.00 69.43           C  
ATOM    545  CE3 TRP B  69      20.164 -31.826  -3.129  1.00 69.43           C  
ATOM    546  NE1 TRP B  69      22.145 -30.583  -0.445  1.00 69.43           N  
ATOM    547  CH2 TRP B  69      18.720 -30.387  -1.800  1.00 69.43           C  
ATOM    548  CZ2 TRP B  69      19.730 -30.100  -0.918  1.00 69.43           C  
ATOM    549  CZ3 TRP B  69      18.925 -31.240  -2.897  1.00 69.43           C  
ATOM    550  N   THR B  70      24.847 -35.639  -3.726  1.00 71.14           N  
ATOM    551  CA  THR B  70      25.564 -36.470  -4.688  1.00 71.14           C  
ATOM    552  C   THR B  70      24.973 -37.876  -4.734  1.00 71.14           C  
ATOM    553  CB  THR B  70      27.064 -36.551  -4.348  1.00 71.14           C  
ATOM    554  O   THR B  70      24.839 -38.464  -5.809  1.00 71.14           O  
ATOM    555  CG2 THR B  70      27.832 -37.306  -5.427  1.00 71.14           C  
ATOM    556  OG1 THR B  70      27.595 -35.224  -4.239  1.00 71.14           O  
ATOM    557  N   TYR B  71      24.562 -38.412  -3.526  1.00 78.20           N  
ATOM    558  CA  TYR B  71      23.931 -39.718  -3.367  1.00 78.20           C  
ATOM    559  C   TYR B  71      22.567 -39.587  -2.699  1.00 78.20           C  
ATOM    560  CB  TYR B  71      24.826 -40.652  -2.548  1.00 78.20           C  
ATOM    561  O   TYR B  71      22.434 -39.820  -1.495  1.00 78.20           O  
ATOM    562  CG  TYR B  71      26.225 -40.789  -3.098  1.00 78.20           C  
ATOM    563  CD1 TYR B  71      26.497 -41.657  -4.154  1.00 78.20           C  
ATOM    564  CD2 TYR B  71      27.277 -40.053  -2.564  1.00 78.20           C  
ATOM    565  CE1 TYR B  71      27.785 -41.789  -4.663  1.00 78.20           C  
ATOM    566  CE2 TYR B  71      28.569 -40.177  -3.066  1.00 78.20           C  
ATOM    567  OH  TYR B  71      30.089 -41.171  -4.614  1.00 78.20           O  
ATOM    568  CZ  TYR B  71      28.812 -41.045  -4.114  1.00 78.20           C  
ATOM    569  N   PRO B  72      21.517 -39.133  -3.458  1.00 77.50           N  
ATOM    570  CA  PRO B  72      20.266 -38.549  -2.969  1.00 77.50           C  
ATOM    571  C   PRO B  72      19.270 -39.602  -2.489  1.00 77.50           C  
ATOM    572  CB  PRO B  72      19.724 -37.803  -4.192  1.00 77.50           C  
ATOM    573  O   PRO B  72      18.185 -39.259  -2.013  1.00 77.50           O  
ATOM    574  CG  PRO B  72      20.300 -38.526  -5.366  1.00 77.50           C  
ATOM    575  CD  PRO B  72      21.610 -39.135  -4.956  1.00 77.50           C  
ATOM    576  N   THR B  73      19.592 -40.894  -2.574  1.00 79.79           N  
ATOM    577  CA  THR B  73      18.708 -41.951  -2.095  1.00 79.79           C  
ATOM    578  C   THR B  73      19.423 -42.831  -1.074  1.00 79.79           C  
ATOM    579  CB  THR B  73      18.196 -42.821  -3.258  1.00 79.79           C  
ATOM    580  O   THR B  73      20.654 -42.866  -1.029  1.00 79.79           O  
ATOM    581  CG2 THR B  73      17.555 -41.965  -4.345  1.00 79.79           C  
ATOM    582  OG1 THR B  73      19.294 -43.548  -3.823  1.00 79.79           O  
ATOM    583  N   VAL B  74      18.773 -43.558  -0.297  1.00 83.48           N  
ATOM    584  CA  VAL B  74      19.344 -44.441   0.714  1.00 83.48           C  
ATOM    585  C   VAL B  74      20.219 -45.497   0.043  1.00 83.48           C  
ATOM    586  CB  VAL B  74      18.245 -45.119   1.563  1.00 83.48           C  
ATOM    587  O   VAL B  74      21.298 -45.827   0.542  1.00 83.48           O  
ATOM    588  CG1 VAL B  74      18.837 -46.237   2.418  1.00 83.48           C  
ATOM    589  CG2 VAL B  74      17.537 -44.088   2.440  1.00 83.48           C  
ATOM    590  N   ALA B  75      19.785 -46.061  -1.131  1.00 74.25           N  
ATOM    591  CA  ALA B  75      20.539 -47.085  -1.850  1.00 74.25           C  
ATOM    592  C   ALA B  75      21.869 -46.534  -2.354  1.00 74.25           C  
ATOM    593  CB  ALA B  75      19.717 -47.631  -3.015  1.00 74.25           C  
ATOM    594  O   ALA B  75      22.919 -47.152  -2.157  1.00 74.25           O  
ATOM    595  N   ALA B  76      21.714 -45.324  -2.978  1.00 78.27           N  
ATOM    596  CA  ALA B  76      22.935 -44.708  -3.491  1.00 78.27           C  
ATOM    597  C   ALA B  76      23.872 -44.317  -2.353  1.00 78.27           C  
ATOM    598  CB  ALA B  76      22.597 -43.486  -4.342  1.00 78.27           C  
ATOM    599  O   ALA B  76      25.088 -44.503  -2.449  1.00 78.27           O  
ATOM    600  N   LEU B  77      23.243 -43.735  -1.351  1.00 83.76           N  
ATOM    601  CA  LEU B  77      24.018 -43.289  -0.198  1.00 83.76           C  
ATOM    602  C   LEU B  77      24.708 -44.467   0.482  1.00 83.76           C  
ATOM    603  CB  LEU B  77      23.118 -42.562   0.804  1.00 83.76           C  
ATOM    604  O   LEU B  77      25.900 -44.399   0.790  1.00 83.76           O  
ATOM    605  CG  LEU B  77      23.791 -42.067   2.085  1.00 83.76           C  
ATOM    606  CD1 LEU B  77      24.898 -41.072   1.752  1.00 83.76           C  
ATOM    607  CD2 LEU B  77      22.764 -41.438   3.021  1.00 83.76           C  
ATOM    608  N   SER B  78      24.149 -45.617   0.742  1.00 80.15           N  
ATOM    609  CA  SER B  78      24.701 -46.794   1.405  1.00 80.15           C  
ATOM    610  C   SER B  78      25.816 -47.423   0.576  1.00 80.15           C  
ATOM    611  CB  SER B  78      23.603 -47.827   1.665  1.00 80.15           C  
ATOM    612  O   SER B  78      26.842 -47.838   1.120  1.00 80.15           O  
ATOM    613  OG  SER B  78      23.011 -48.249   0.449  1.00 80.15           O  
ATOM    614  N   GLY B  79      25.673 -47.593  -0.714  1.00 73.86           N  
ATOM    615  CA  GLY B  79      26.716 -48.103  -1.591  1.00 73.86           C  
ATOM    616  C   GLY B  79      28.010 -47.317  -1.499  1.00 73.86           C  
ATOM    617  O   GLY B  79      29.090 -47.900  -1.383  1.00 73.86           O  
ATOM    618  N   ASN B  80      27.763 -45.984  -1.549  1.00 76.94           N  
ATOM    619  CA  ASN B  80      28.936 -45.121  -1.457  1.00 76.94           C  
ATOM    620  C   ASN B  80      29.629 -45.259  -0.105  1.00 76.94           C  
ATOM    621  CB  ASN B  80      28.549 -43.662  -1.709  1.00 76.94           C  
ATOM    622  O   ASN B  80      30.858 -45.320  -0.036  1.00 76.94           O  
ATOM    623  CG  ASN B  80      29.726 -42.715  -1.582  1.00 76.94           C  
ATOM    624  ND2 ASN B  80      30.512 -42.599  -2.646  1.00 76.94           N  
ATOM    625  OD1 ASN B  80      29.929 -42.094  -0.535  1.00 76.94           O  
ATOM    626  N   LEU B  81      28.876 -45.306   0.885  1.00 79.58           N  
ATOM    627  CA  LEU B  81      29.433 -45.375   2.231  1.00 79.58           C  
ATOM    628  C   LEU B  81      30.163 -46.696   2.450  1.00 79.58           C  
ATOM    629  CB  LEU B  81      28.328 -45.209   3.278  1.00 79.58           C  
ATOM    630  O   LEU B  81      31.186 -46.738   3.136  1.00 79.58           O  
ATOM    631  CG  LEU B  81      27.757 -43.800   3.443  1.00 79.58           C  
ATOM    632  CD1 LEU B  81      26.580 -43.816   4.412  1.00 79.58           C  
ATOM    633  CD2 LEU B  81      28.838 -42.837   3.922  1.00 79.58           C  
ATOM    634  N   LEU B  82      29.834 -47.858   1.905  1.00 72.36           N  
ATOM    635  CA  LEU B  82      30.506 -49.150   2.000  1.00 72.36           C  
ATOM    636  C   LEU B  82      31.858 -49.112   1.295  1.00 72.36           C  
ATOM    637  CB  LEU B  82      29.634 -50.254   1.397  1.00 72.36           C  
ATOM    638  O   LEU B  82      32.828 -49.707   1.769  1.00 72.36           O  
ATOM    639  CG  LEU B  82      28.655 -50.941   2.350  1.00 72.36           C  
ATOM    640  CD1 LEU B  82      27.538 -51.620   1.564  1.00 72.36           C  
ATOM    641  CD2 LEU B  82      29.385 -51.948   3.232  1.00 72.36           C  
ATOM    642  N   ASP B  83      31.824 -48.412   0.083  1.00 67.58           N  
ATOM    643  CA  ASP B  83      33.082 -48.253  -0.639  1.00 67.58           C  
ATOM    644  C   ASP B  83      34.103 -47.487   0.198  1.00 67.58           C  
ATOM    645  CB  ASP B  83      32.850 -47.536  -1.971  1.00 67.58           C  
ATOM    646  O   ASP B  83      35.283 -47.842   0.226  1.00 67.58           O  
ATOM    647  CG  ASP B  83      32.219 -48.430  -3.024  1.00 67.58           C  
ATOM    648  OD1 ASP B  83      32.182 -49.665  -2.833  1.00 67.58           O  
ATOM    649  OD2 ASP B  83      31.756 -47.895  -4.055  1.00 67.58           O  
ATOM    650  N   ILE B  84      33.535 -46.460   0.794  1.00 68.65           N  
ATOM    651  CA  ILE B  84      34.398 -45.630   1.628  1.00 68.65           C  
ATOM    652  C   ILE B  84      34.930 -46.453   2.799  1.00 68.65           C  
ATOM    653  CB  ILE B  84      33.650 -44.381   2.147  1.00 68.65           C  
ATOM    654  O   ILE B  84      36.110 -46.362   3.144  1.00 68.65           O  
ATOM    655  CG1 ILE B  84      33.279 -43.458   0.981  1.00 68.65           C  
ATOM    656  CG2 ILE B  84      34.496 -43.638   3.186  1.00 68.65           C  
ATOM    657  CD1 ILE B  84      32.392 -42.286   1.377  1.00 68.65           C  
ATOM    658  N   LEU B  85      34.205 -47.334   3.238  1.00 64.72           N  
ATOM    659  CA  LEU B  85      34.560 -48.117   4.417  1.00 64.72           C  
ATOM    660  C   LEU B  85      35.491 -49.266   4.045  1.00 64.72           C  
ATOM    661  CB  LEU B  85      33.301 -48.664   5.096  1.00 64.72           C  
ATOM    662  O   LEU B  85      36.316 -49.690   4.858  1.00 64.72           O  
ATOM    663  CG  LEU B  85      32.424 -47.643   5.821  1.00 64.72           C  
ATOM    664  CD1 LEU B  85      31.069 -48.255   6.161  1.00 64.72           C  
ATOM    665  CD2 LEU B  85      33.119 -47.137   7.080  1.00 64.72           C  
ATOM    666  N   GLY B  86      35.517 -50.099   2.845  1.00 52.32           N  
ATOM    667  CA  GLY B  86      36.337 -51.218   2.407  1.00 52.32           C  
ATOM    668  C   GLY B  86      37.772 -50.826   2.110  1.00 52.32           C  
ATOM    669  O   GLY B  86      38.696 -51.606   2.349  1.00 52.32           O  
ATOM    670  N   THR B  87      38.117 -49.802   1.248  1.00 37.77           N  
ATOM    671  CA  THR B  87      39.491 -49.534   0.836  1.00 37.77           C  
ATOM    672  C   THR B  87      40.398 -49.374   2.053  1.00 37.77           C  
ATOM    673  CB  THR B  87      39.575 -48.271  -0.040  1.00 37.77           C  
ATOM    674  O   THR B  87      41.620 -49.491   1.942  1.00 37.77           O  
ATOM    675  CG2 THR B  87      39.190 -48.577  -1.484  1.00 37.77           C  
ATOM    676  OG1 THR B  87      38.685 -47.276   0.479  1.00 37.77           O  
ATOM    677  N   GLU B  88      39.955 -48.871   3.102  1.00 34.15           N  
ATOM    678  CA  GLU B  88      40.881 -48.264   4.053  1.00 34.15           C  
ATOM    679  C   GLU B  88      41.557 -49.324   4.918  1.00 34.15           C  
ATOM    680  CB  GLU B  88      40.154 -47.248   4.937  1.00 34.15           C  
ATOM    681  O   GLU B  88      42.189 -49.000   5.926  1.00 34.15           O  
ATOM    682  CG  GLU B  88      40.182 -45.827   4.392  1.00 34.15           C  
ATOM    683  CD  GLU B  88      39.746 -44.786   5.410  1.00 34.15           C  
ATOM    684  OE1 GLU B  88      39.880 -43.572   5.132  1.00 34.15           O  
ATOM    685  OE2 GLU B  88      39.266 -45.186   6.494  1.00 34.15           O  
ATOM    686  N   VAL B  89      41.467 -50.727   4.650  1.00 29.56           N  
ATOM    687  CA  VAL B  89      41.889 -51.292   5.928  1.00 29.56           C  
ATOM    688  C   VAL B  89      43.412 -51.272   6.024  1.00 29.56           C  
ATOM    689  CB  VAL B  89      41.362 -52.733   6.112  1.00 29.56           C  
ATOM    690  O   VAL B  89      43.983 -51.710   7.026  1.00 29.56           O  
ATOM    691  CG1 VAL B  89      41.606 -53.218   7.540  1.00 29.56           C  
ATOM    692  CG2 VAL B  89      39.876 -52.806   5.766  1.00 29.56           C  
ATOM    693  N   ARG B  90      44.339 -51.461   4.893  1.00 24.81           N  
ATOM    694  CA  ARG B  90      45.630 -51.933   5.384  1.00 24.81           C  
ATOM    695  C   ARG B  90      46.269 -50.908   6.315  1.00 24.81           C  
ATOM    696  CB  ARG B  90      46.571 -52.239   4.217  1.00 24.81           C  
ATOM    697  O   ARG B  90      47.327 -51.162   6.895  1.00 24.81           O  
ATOM    698  CG  ARG B  90      46.770 -53.724   3.959  1.00 24.81           C  
ATOM    699  CD  ARG B  90      47.711 -53.972   2.789  1.00 24.81           C  
ATOM    700  NE  ARG B  90      47.911 -55.399   2.551  1.00 24.81           N  
ATOM    701  NH1 ARG B  90      49.283 -55.112   0.715  1.00 24.81           N  
ATOM    702  NH2 ARG B  90      48.766 -57.222   1.447  1.00 24.81           N  
ATOM    703  CZ  ARG B  90      48.653 -55.908   1.572  1.00 24.81           C  
ATOM    704  N   GLY B  91      46.037 -49.646   6.102  1.00 21.82           N  
ATOM    705  CA  GLY B  91      47.154 -48.716   6.106  1.00 21.82           C  
ATOM    706  C   GLY B  91      47.979 -48.781   7.377  1.00 21.82           C  
ATOM    707  O   GLY B  91      47.570 -49.404   8.359  1.00 21.82           O  
ATOM    708  N   GLU B  92      49.196 -48.239   7.321  1.00 22.88           N  
ATOM    709  CA  GLU B  92      50.532 -48.055   7.880  1.00 22.88           C  
ATOM    710  C   GLU B  92      50.464 -47.549   9.318  1.00 22.88           C  
ATOM    711  CB  GLU B  92      51.347 -47.086   7.019  1.00 22.88           C  
ATOM    712  O   GLU B  92      49.413 -47.092   9.771  1.00 22.88           O  
ATOM    713  CG  GLU B  92      52.445 -47.759   6.207  1.00 22.88           C  
ATOM    714  CD  GLU B  92      53.127 -46.819   5.226  1.00 22.88           C  
ATOM    715  OE1 GLU B  92      54.044 -47.262   4.498  1.00 22.88           O  
ATOM    716  OE2 GLU B  92      52.741 -45.629   5.185  1.00 22.88           O  
ATOM    717  N   ALA B  93      51.667 -47.133   9.678  1.00 22.50           N  
ATOM    718  CA  ALA B  93      52.626 -46.939  10.763  1.00 22.50           C  
ATOM    719  C   ALA B  93      52.520 -45.532  11.344  1.00 22.50           C  
ATOM    720  CB  ALA B  93      54.047 -47.203  10.271  1.00 22.50           C  
ATOM    721  O   ALA B  93      53.424 -45.075  12.047  1.00 22.50           O  
ATOM    722  N   PRO B  94      51.388 -45.094  11.678  1.00 20.96           N  
ATOM    723  CA  PRO B  94      51.477 -43.650  11.909  1.00 20.96           C  
ATOM    724  C   PRO B  94      52.570 -43.279  12.909  1.00 20.96           C  
ATOM    725  CB  PRO B  94      50.092 -43.294  12.455  1.00 20.96           C  
ATOM    726  O   PRO B  94      52.781 -43.994  13.892  1.00 20.96           O  
ATOM    727  CG  PRO B  94      49.443 -44.611  12.736  1.00 20.96           C  
ATOM    728  CD  PRO B  94      50.341 -45.703  12.230  1.00 20.96           C  
ATOM    729  N   SER B  95      53.554 -42.537  12.389  1.00 21.86           N  
ATOM    730  CA  SER B  95      54.811 -42.065  12.962  1.00 21.86           C  
ATOM    731  C   SER B  95      54.572 -41.291  14.254  1.00 21.86           C  
ATOM    732  CB  SER B  95      55.560 -41.185  11.961  1.00 21.86           C  
ATOM    733  O   SER B  95      53.473 -41.325  14.811  1.00 21.86           O  
ATOM    734  OG  SER B  95      56.544 -40.404  12.617  1.00 21.86           O  
ATOM    735  N   ALA B  96      54.935 -40.060  14.069  1.00 21.71           N  
ATOM    736  CA  ALA B  96      55.786 -39.159  14.843  1.00 21.71           C  
ATOM    737  C   ALA B  96      55.000 -38.493  15.968  1.00 21.71           C  
ATOM    738  CB  ALA B  96      56.407 -38.102  13.934  1.00 21.71           C  
ATOM    739  O   ALA B  96      55.413 -38.529  17.129  1.00 21.71           O  
ATOM    740  N   LEU B  97      54.272 -37.350  15.466  1.00 22.44           N  
ATOM    741  CA  LEU B  97      53.935 -36.258  16.373  1.00 22.44           C  
ATOM    742  C   LEU B  97      52.664 -36.573  17.154  1.00 22.44           C  
ATOM    743  CB  LEU B  97      53.760 -34.950  15.596  1.00 22.44           C  
ATOM    744  O   LEU B  97      52.604 -36.353  18.366  1.00 22.44           O  
ATOM    745  CG  LEU B  97      55.035 -34.154  15.312  1.00 22.44           C  
ATOM    746  CD1 LEU B  97      54.822 -33.217  14.129  1.00 22.44           C  
ATOM    747  CD2 LEU B  97      55.465 -33.373  16.550  1.00 22.44           C  
ATOM    748  N   ALA B  98      51.658 -36.694  16.579  1.00 24.40           N  
ATOM    749  CA  ALA B  98      50.597 -36.143  17.417  1.00 24.40           C  
ATOM    750  C   ALA B  98      50.515 -36.876  18.753  1.00 24.40           C  
ATOM    751  CB  ALA B  98      49.255 -36.213  16.692  1.00 24.40           C  
ATOM    752  O   ALA B  98      50.186 -38.064  18.797  1.00 24.40           O  
ATOM    753  N   GLY B  99      51.756 -36.854  19.838  1.00 24.30           N  
ATOM    754  CA  GLY B  99      52.801 -36.837  20.849  1.00 24.30           C  
ATOM    755  C   GLY B  99      52.327 -36.301  22.187  1.00 24.30           C  
ATOM    756  O   GLY B  99      52.591 -36.902  23.231  1.00 24.30           O  
ATOM    757  N   LEU B 100      51.746 -34.998  22.219  1.00 24.40           N  
ATOM    758  CA  LEU B 100      51.843 -33.939  23.219  1.00 24.40           C  
ATOM    759  C   LEU B 100      50.841 -34.162  24.346  1.00 24.40           C  
ATOM    760  CB  LEU B 100      51.608 -32.571  22.574  1.00 24.40           C  
ATOM    761  O   LEU B 100      51.156 -33.934  25.516  1.00 24.40           O  
ATOM    762  CG  LEU B 100      52.475 -31.421  23.090  1.00 24.40           C  
ATOM    763  CD1 LEU B 100      53.728 -31.277  22.233  1.00 24.40           C  
ATOM    764  CD2 LEU B 100      51.681 -30.119  23.109  1.00 24.40           C  
ATOM    765  N   ASP B 101      49.678 -34.543  24.151  1.00 23.99           N  
ATOM    766  CA  ASP B 101      48.490 -34.008  24.809  1.00 23.99           C  
ATOM    767  C   ASP B 101      48.328 -34.592  26.211  1.00 23.99           C  
ATOM    768  CB  ASP B 101      47.240 -34.290  23.974  1.00 23.99           C  
ATOM    769  O   ASP B 101      48.833 -35.680  26.498  1.00 23.99           O  
ATOM    770  CG  ASP B 101      47.188 -33.479  22.691  1.00 23.99           C  
ATOM    771  OD1 ASP B 101      47.865 -32.431  22.604  1.00 23.99           O  
ATOM    772  OD2 ASP B 101      46.461 -33.888  21.761  1.00 23.99           O  
ATOM    773  N   ALA B 102      47.262 -34.205  26.974  1.00 24.58           N  
ATOM    774  CA  ALA B 102      47.260 -33.866  28.395  1.00 24.58           C  
ATOM    775  C   ALA B 102      47.949 -34.949  29.219  1.00 24.58           C  
ATOM    776  CB  ALA B 102      45.831 -33.654  28.889  1.00 24.58           C  
ATOM    777  O   ALA B 102      47.984 -36.115  28.818  1.00 24.58           O  
ATOM    778  N   LEU B 103      48.744 -34.627  29.920  1.00 23.20           N  
ATOM    779  CA  LEU B 103      49.802 -34.557  30.922  1.00 23.20           C  
ATOM    780  C   LEU B 103      49.599 -35.614  32.002  1.00 23.20           C  
ATOM    781  CB  LEU B 103      49.848 -33.164  31.557  1.00 23.20           C  
ATOM    782  O   LEU B 103      50.551 -36.284  32.408  1.00 23.20           O  
ATOM    783  CG  LEU B 103      51.111 -32.821  32.347  1.00 23.20           C  
ATOM    784  CD1 LEU B 103      52.267 -32.524  31.397  1.00 23.20           C  
ATOM    785  CD2 LEU B 103      50.857 -31.637  33.274  1.00 23.20           C  
ATOM    786  N   GLU B 104      48.410 -35.404  32.558  1.00 26.61           N  
ATOM    787  CA  GLU B 104      47.866 -35.038  33.863  1.00 26.61           C  
ATOM    788  C   GLU B 104      47.875 -36.228  34.818  1.00 26.61           C  
ATOM    789  CB  GLU B 104      46.444 -34.490  33.719  1.00 26.61           C  
ATOM    790  O   GLU B 104      47.306 -36.160  35.909  1.00 26.61           O  
ATOM    791  CG  GLU B 104      46.362 -32.971  33.772  1.00 26.61           C  
ATOM    792  CD  GLU B 104      44.962 -32.437  33.514  1.00 26.61           C  
ATOM    793  OE1 GLU B 104      44.767 -31.201  33.555  1.00 26.61           O  
ATOM    794  OE2 GLU B 104      44.052 -33.261  33.271  1.00 26.61           O  
ATOM    795  N   ALA B 105      48.390 -37.269  34.715  1.00 28.00           N  
ATOM    796  CA  ALA B 105      48.282 -38.720  34.578  1.00 28.00           C  
ATOM    797  C   ALA B 105      48.803 -39.429  35.824  1.00 28.00           C  
ATOM    798  CB  ALA B 105      49.042 -39.195  33.342  1.00 28.00           C  
ATOM    799  O   ALA B 105      49.550 -38.844  36.613  1.00 28.00           O  
ATOM    800  N   ALA B 106      49.742 -40.572  36.072  1.00 27.83           N  
ATOM    801  CA  ALA B 106      49.898 -41.731  36.947  1.00 27.83           C  
ATOM    802  C   ALA B 106      50.866 -41.430  38.088  1.00 27.83           C  
ATOM    803  CB  ALA B 106      50.382 -42.939  36.148  1.00 27.83           C  
ATOM    804  O   ALA B 106      51.238 -42.328  38.848  1.00 27.83           O  
ATOM    805  N   LEU B 107      50.634 -40.077  38.500  1.00 23.85           N  
ATOM    806  CA  LEU B 107      51.912 -39.617  39.033  1.00 23.85           C  
ATOM    807  C   LEU B 107      52.251 -40.341  40.332  1.00 23.85           C  
ATOM    808  CB  LEU B 107      51.880 -38.105  39.271  1.00 23.85           C  
ATOM    809  O   LEU B 107      53.387 -40.778  40.525  1.00 23.85           O  
ATOM    810  CG  LEU B 107      52.564 -37.237  38.213  1.00 23.85           C  
ATOM    811  CD1 LEU B 107      51.904 -35.864  38.146  1.00 23.85           C  
ATOM    812  CD2 LEU B 107      54.054 -37.107  38.510  1.00 23.85           C  
ATOM    813  N   PRO B 108      51.332 -40.219  41.057  1.00 27.29           N  
ATOM    814  CA  PRO B 108      51.795 -39.606  42.305  1.00 27.29           C  
ATOM    815  C   PRO B 108      52.787 -40.486  43.062  1.00 27.29           C  
ATOM    816  CB  PRO B 108      50.504 -39.423  43.108  1.00 27.29           C  
ATOM    817  O   PRO B 108      52.551 -41.685  43.231  1.00 27.29           O  
ATOM    818  CG  PRO B 108      49.410 -39.814  42.167  1.00 27.29           C  
ATOM    819  CD  PRO B 108      50.025 -40.484  40.972  1.00 27.29           C  
ATOM    820  N   GLU B 109      53.880 -40.524  43.475  1.00 27.43           N  
ATOM    821  CA  GLU B 109      54.786 -41.215  42.562  1.00 27.43           C  
ATOM    822  C   GLU B 109      55.075 -42.634  43.041  1.00 27.43           C  
ATOM    823  CB  GLU B 109      56.094 -40.434  42.408  1.00 27.43           C  
ATOM    824  O   GLU B 109      55.040 -43.581  42.253  1.00 27.43           O  
ATOM    825  CG  GLU B 109      55.968 -39.187  41.545  1.00 27.43           C  
ATOM    826  CD  GLU B 109      57.310 -38.628  41.100  1.00 27.43           C  
ATOM    827  OE1 GLU B 109      57.331 -37.646  40.324  1.00 27.43           O  
ATOM    828  OE2 GLU B 109      58.349 -39.177  41.530  1.00 27.43           O  
ATOM    829  N   VAL B 110      55.670 -43.044  44.294  1.00 25.26           N  
ATOM    830  CA  VAL B 110      57.085 -42.929  44.631  1.00 25.26           C  
ATOM    831  C   VAL B 110      57.463 -44.004  45.649  1.00 25.26           C  
ATOM    832  CB  VAL B 110      57.425 -41.528  45.185  1.00 25.26           C  
ATOM    833  O   VAL B 110      56.852 -44.099  46.716  1.00 25.26           O  
ATOM    834  CG1 VAL B 110      58.918 -41.415  45.491  1.00 25.26           C  
ATOM    835  CG2 VAL B 110      56.996 -40.445  44.197  1.00 25.26           C  
ATOM    836  N   PRO B 111      58.414 -45.125  45.362  1.00 27.55           N  
ATOM    837  CA  PRO B 111      58.147 -46.554  45.538  1.00 27.55           C  
ATOM    838  C   PRO B 111      58.634 -47.084  46.885  1.00 27.55           C  
ATOM    839  CB  PRO B 111      58.919 -47.202  44.385  1.00 27.55           C  
ATOM    840  O   PRO B 111      58.267 -48.191  47.286  1.00 27.55           O  
ATOM    841  CG  PRO B 111      59.675 -46.078  43.753  1.00 27.55           C  
ATOM    842  CD  PRO B 111      59.348 -44.810  44.489  1.00 27.55           C  
ATOM    843  N   ALA B 112      59.084 -46.267  48.390  1.00 29.12           N  
ATOM    844  CA  ALA B 112      58.410 -45.115  48.984  1.00 29.12           C  
ATOM    845  C   ALA B 112      58.207 -44.008  47.954  1.00 29.12           C  
ATOM    846  CB  ALA B 112      59.205 -44.590  50.177  1.00 29.12           C  
ATOM    847  O   ALA B 112      57.122 -43.427  47.864  1.00 29.12           O  
ATOM    848  N   THR B 113      59.370 -43.123  47.734  1.00 26.37           N  
ATOM    849  CA  THR B 113      60.162 -42.043  47.156  1.00 26.37           C  
ATOM    850  C   THR B 113      60.589 -42.388  45.732  1.00 26.37           C  
ATOM    851  CB  THR B 113      61.408 -41.746  48.011  1.00 26.37           C  
ATOM    852  O   THR B 113      60.609 -41.519  44.858  1.00 26.37           O  
ATOM    853  CG2 THR B 113      61.032 -41.019  49.298  1.00 26.37           C  
ATOM    854  OG1 THR B 113      62.057 -42.980  48.345  1.00 26.37           O  
ATOM    855  N   GLU B 114      61.814 -43.200  45.444  1.00 27.38           N  
ATOM    856  CA  GLU B 114      63.271 -43.161  45.361  1.00 27.38           C  
ATOM    857  C   GLU B 114      63.744 -43.257  43.913  1.00 27.38           C  
ATOM    858  CB  GLU B 114      63.887 -44.290  46.192  1.00 27.38           C  
ATOM    859  O   GLU B 114      63.017 -43.750  43.048  1.00 27.38           O  
ATOM    860  CG  GLU B 114      63.926 -44.002  47.686  1.00 27.38           C  
ATOM    861  CD  GLU B 114      64.486 -45.155  48.504  1.00 27.38           C  
ATOM    862  OE1 GLU B 114      64.421 -45.100  49.753  1.00 27.38           O  
ATOM    863  OE2 GLU B 114      64.993 -46.121  47.891  1.00 27.38           O  
ATOM    864  N   ARG B 115      64.926 -42.820  43.409  1.00 24.68           N  
ATOM    865  CA  ARG B 115      66.142 -42.721  42.609  1.00 24.68           C  
ATOM    866  C   ARG B 115      66.636 -44.102  42.192  1.00 24.68           C  
ATOM    867  CB  ARG B 115      67.237 -41.984  43.383  1.00 24.68           C  
ATOM    868  O   ARG B 115      66.892 -44.345  41.011  1.00 24.68           O  
ATOM    869  CG  ARG B 115      67.932 -40.896  42.581  1.00 24.68           C  
ATOM    870  CD  ARG B 115      68.940 -40.128  43.426  1.00 24.68           C  
ATOM    871  NE  ARG B 115      69.469 -38.969  42.713  1.00 24.68           N  
ATOM    872  NH1 ARG B 115      70.976 -38.383  44.364  1.00 24.68           N  
ATOM    873  NH2 ARG B 115      70.831 -37.139  42.444  1.00 24.68           N  
ATOM    874  CZ  ARG B 115      70.424 -38.166  43.175  1.00 24.68           C  
ATOM    875  N   GLU B 116      67.529 -44.500  42.848  1.00 25.07           N  
ATOM    876  CA  GLU B 116      68.750 -44.861  42.134  1.00 25.07           C  
ATOM    877  C   GLU B 116      68.483 -45.951  41.099  1.00 25.07           C  
ATOM    878  CB  GLU B 116      69.831 -45.322  43.115  1.00 25.07           C  
ATOM    879  O   GLU B 116      68.842 -45.804  39.929  1.00 25.07           O  
ATOM    880  CG  GLU B 116      71.147 -44.572  42.976  1.00 25.07           C  
ATOM    881  CD  GLU B 116      71.763 -44.188  44.312  1.00 25.07           C  
ATOM    882  OE1 GLU B 116      72.773 -43.449  44.325  1.00 25.07           O  
ATOM    883  OE2 GLU B 116      71.230 -44.630  45.355  1.00 25.07           O  
ATOM    884  N   GLU B 117      68.873 -47.277  41.510  1.00 28.56           N  
ATOM    885  CA  GLU B 117      69.954 -48.257  41.473  1.00 28.56           C  
ATOM    886  C   GLU B 117      69.460 -49.604  40.955  1.00 28.56           C  
ATOM    887  CB  GLU B 117      70.577 -48.423  42.862  1.00 28.56           C  
ATOM    888  O   GLU B 117      68.534 -50.191  41.520  1.00 28.56           O  
ATOM    889  CG  GLU B 117      72.093 -48.553  42.845  1.00 28.56           C  
ATOM    890  CD  GLU B 117      72.702 -48.657  44.234  1.00 28.56           C  
ATOM    891  OE1 GLU B 117      73.938 -48.823  44.344  1.00 28.56           O  
ATOM    892  OE2 GLU B 117      71.937 -48.573  45.220  1.00 28.56           O  
ATOM    893  N   LEU B 118      69.128 -49.711  39.833  1.00 29.85           N  
ATOM    894  CA  LEU B 118      67.801 -49.971  39.288  1.00 29.85           C  
ATOM    895  C   LEU B 118      67.046 -50.977  40.151  1.00 29.85           C  
ATOM    896  CB  LEU B 118      67.903 -50.489  37.851  1.00 29.85           C  
ATOM    897  O   LEU B 118      65.815 -51.040  40.105  1.00 29.85           O  
ATOM    898  CG  LEU B 118      66.855 -49.969  36.866  1.00 29.85           C  
ATOM    899  CD1 LEU B 118      67.448 -48.868  35.994  1.00 29.85           C  
ATOM    900  CD2 LEU B 118      66.318 -51.108  36.006  1.00 29.85           C  
ATOM    901  N   VAL B 119      67.386 -51.091  41.289  1.00 28.86           N  
ATOM    902  CA  VAL B 119      68.689 -51.003  41.941  1.00 28.86           C  
ATOM    903  C   VAL B 119      69.376 -52.366  41.908  1.00 28.86           C  
ATOM    904  CB  VAL B 119      68.562 -50.504  43.398  1.00 28.86           C  
ATOM    905  O   VAL B 119      70.516 -52.482  41.451  1.00 28.86           O  
ATOM    906  CG1 VAL B 119      69.893 -50.644  44.134  1.00 28.86           C  
ATOM    907  CG2 VAL B 119      68.083 -49.054  43.425  1.00 28.86           C  
ATOM    908  N   GLN B 120      69.567 -53.298  42.773  1.00 25.66           N  
ATOM    909  CA  GLN B 120      70.828 -53.832  43.277  1.00 25.66           C  
ATOM    910  C   GLN B 120      71.356 -54.943  42.373  1.00 25.66           C  
ATOM    911  CB  GLN B 120      70.659 -54.353  44.705  1.00 25.66           C  
ATOM    912  O   GLN B 120      72.507 -54.899  41.935  1.00 25.66           O  
ATOM    913  CG  GLN B 120      71.359 -53.503  45.757  1.00 25.66           C  
ATOM    914  CD  GLN B 120      71.099 -53.987  47.171  1.00 25.66           C  
ATOM    915  NE2 GLN B 120      71.339 -53.120  48.148  1.00 25.66           N  
ATOM    916  OE1 GLN B 120      70.686 -55.132  47.383  1.00 25.66           O  
ATOM    917  N   ARG B 121      70.890 -56.616  42.280  1.00 26.51           N  
ATOM    918  CA  ARG B 121      71.573 -57.755  42.884  1.00 26.51           C  
ATOM    919  C   ARG B 121      72.624 -58.327  41.939  1.00 26.51           C  
ATOM    920  CB  ARG B 121      70.568 -58.842  43.270  1.00 26.51           C  
ATOM    921  O   ARG B 121      72.399 -58.411  40.730  1.00 26.51           O  
ATOM    922  CG  ARG B 121      69.999 -58.686  44.671  1.00 26.51           C  
ATOM    923  CD  ARG B 121      68.973 -59.766  44.987  1.00 26.51           C  
ATOM    924  NE  ARG B 121      69.597 -60.944  45.582  1.00 26.51           N  
ATOM    925  NH1 ARG B 121      67.609 -62.060  45.960  1.00 26.51           N  
ATOM    926  NH2 ARG B 121      69.602 -63.025  46.554  1.00 26.51           N  
ATOM    927  CZ  ARG B 121      68.935 -62.007  46.031  1.00 26.51           C  
ATOM    928  N   LEU B 122      72.997 -58.913  41.232  1.00 27.79           N  
ATOM    929  CA  LEU B 122      72.741 -60.349  41.228  1.00 27.79           C  
ATOM    930  C   LEU B 122      72.623 -60.883  42.652  1.00 27.79           C  
ATOM    931  CB  LEU B 122      73.855 -61.090  40.483  1.00 27.79           C  
ATOM    932  O   LEU B 122      72.292 -62.054  42.854  1.00 27.79           O  
ATOM    933  CG  LEU B 122      73.633 -61.320  38.987  1.00 27.79           C  
ATOM    934  CD1 LEU B 122      74.971 -61.421  38.263  1.00 27.79           C  
ATOM    935  CD2 LEU B 122      72.798 -62.574  38.757  1.00 27.79           C  
ATOM    936  N   GLU B 123      72.983 -59.752  43.582  1.00 25.96           N  
ATOM    937  CA  GLU B 123      73.870 -60.154  44.670  1.00 25.96           C  
ATOM    938  C   GLU B 123      73.439 -61.491  45.267  1.00 25.96           C  
ATOM    939  CB  GLU B 123      73.908 -59.079  45.759  1.00 25.96           C  
ATOM    940  O   GLU B 123      74.274 -62.364  45.515  1.00 25.96           O  
ATOM    941  CG  GLU B 123      74.834 -57.914  45.441  1.00 25.96           C  
ATOM    942  CD  GLU B 123      74.860 -56.854  46.530  1.00 25.96           C  
ATOM    943  OE1 GLU B 123      75.784 -56.009  46.533  1.00 25.96           O  
ATOM    944  OE2 GLU B 123      73.950 -56.869  47.388  1.00 25.96           O  
ATOM    945  N   ARG B 124      72.844 -61.815  46.059  1.00 26.63           N  
ATOM    946  CA  ARG B 124      73.475 -62.268  47.294  1.00 26.63           C  
ATOM    947  C   ARG B 124      73.910 -63.726  47.184  1.00 26.63           C  
ATOM    948  CB  ARG B 124      72.524 -62.094  48.480  1.00 26.63           C  
ATOM    949  O   ARG B 124      73.261 -64.523  46.504  1.00 26.63           O  
ATOM    950  CG  ARG B 124      72.701 -60.780  49.224  1.00 26.63           C  
ATOM    951  CD  ARG B 124      71.833 -60.717  50.473  1.00 26.63           C  
ATOM    952  NE  ARG B 124      70.415 -60.622  50.139  1.00 26.63           N  
ATOM    953  NH1 ARG B 124      69.786 -59.716  52.169  1.00 26.63           N  
ATOM    954  NH2 ARG B 124      68.214 -60.107  50.547  1.00 26.63           N  
ATOM    955  CZ  ARG B 124      69.475 -60.148  50.952  1.00 26.63           C  
ATOM    956  N   MET B 125      75.104 -64.465  47.212  1.00 25.05           N  
ATOM    957  CA  MET B 125      75.186 -65.920  47.303  1.00 25.05           C  
ATOM    958  C   MET B 125      73.859 -66.511  47.769  1.00 25.05           C  
ATOM    959  CB  MET B 125      76.308 -66.338  48.256  1.00 25.05           C  
ATOM    960  O   MET B 125      73.391 -67.508  47.217  1.00 25.05           O  
ATOM    961  CG  MET B 125      77.689 -66.320  47.621  1.00 25.05           C  
ATOM    962  SD  MET B 125      79.014 -66.765  48.810  1.00 25.05           S  
ATOM    963  CE  MET B 125      78.674 -68.535  49.021  1.00 25.05           C  
ATOM    964  N   LEU B 126      73.413 -65.709  48.773  1.00 22.92           N  
ATOM    965  CA  LEU B 126      74.019 -65.946  50.078  1.00 22.92           C  
ATOM    966  C   LEU B 126      73.147 -66.867  50.924  1.00 22.92           C  
ATOM    967  CB  LEU B 126      74.245 -64.621  50.812  1.00 22.92           C  
ATOM    968  O   LEU B 126      73.643 -67.831  51.512  1.00 22.92           O  
ATOM    969  CG  LEU B 126      75.622 -64.423  51.446  1.00 22.92           C  
ATOM    970  CD1 LEU B 126      76.410 -63.364  50.682  1.00 22.92           C  
ATOM    971  CD2 LEU B 126      75.485 -64.039  52.916  1.00 22.92           C  
ATOM    972  N   ALA B 127      72.547 -66.426  51.489  1.00 24.90           N  
ATOM    973  CA  ALA B 127      72.872 -66.684  52.889  1.00 24.90           C  
ATOM    974  C   ALA B 127      72.368 -68.057  53.325  1.00 24.90           C  
ATOM    975  CB  ALA B 127      72.283 -65.595  53.782  1.00 24.90           C  
ATOM    976  O   ALA B 127      71.384 -68.564  52.783  1.00 24.90           O  
ATOM    977  N   ALA B 128      73.042 -68.617  54.230  1.00 22.81           N  
ATOM    978  CA  ALA B 128      73.176 -69.919  54.878  1.00 22.81           C  
ATOM    979  C   ALA B 128      71.812 -70.573  55.081  1.00 22.81           C  
ATOM    980  CB  ALA B 128      73.899 -69.777  56.215  1.00 22.81           C  
ATOM    981  O   ALA B 128      70.780 -69.900  55.027  1.00 22.81           O  
ATOM    982  N   LEU B 129      71.505 -70.872  56.092  1.00 20.11           N  
ATOM    983  CA  LEU B 129      71.354 -72.074  56.905  1.00 20.11           C  
ATOM    984  C   LEU B 129      69.886 -72.330  57.228  1.00 20.11           C  
ATOM    985  CB  LEU B 129      72.160 -71.950  58.200  1.00 20.11           C  
ATOM    986  O   LEU B 129      69.043 -71.449  57.048  1.00 20.11           O  
ATOM    987  CG  LEU B 129      73.673 -72.139  58.078  1.00 20.11           C  
ATOM    988  CD1 LEU B 129      74.381 -71.542  59.289  1.00 20.11           C  
ATOM    989  CD2 LEU B 129      74.017 -73.617  57.926  1.00 20.11           C  
ATOM    990  N   ARG B 130      69.460 -71.977  58.396  1.00 19.90           N  
ATOM    991  CA  ARG B 130      69.174 -73.018  59.379  1.00 19.90           C  
ATOM    992  C   ARG B 130      67.677 -73.116  59.653  1.00 19.90           C  
ATOM    993  CB  ARG B 130      69.929 -72.749  60.683  1.00 19.90           C  
ATOM    994  O   ARG B 130      67.188 -74.159  60.092  1.00 19.90           O  
ATOM    995  CG  ARG B 130      71.161 -73.618  60.872  1.00 19.90           C  
ATOM    996  CD  ARG B 130      71.867 -73.319  62.187  1.00 19.90           C  
ATOM    997  NE  ARG B 130      73.166 -73.980  62.265  1.00 19.90           N  
ATOM    998  NH1 ARG B 130      73.911 -72.758  64.078  1.00 19.90           N  
ATOM    999  NH2 ARG B 130      75.254 -74.363  63.142  1.00 19.90           N  
ATOM   1000  CZ  ARG B 130      74.107 -73.699  63.162  1.00 19.90           C  
ATOM   1001  N   PRO B 131      66.787 -72.178  59.237  1.00 22.00           N  
ATOM   1002  CA  PRO B 131      66.185 -71.977  60.557  1.00 22.00           C  
ATOM   1003  C   PRO B 131      65.246 -73.112  60.958  1.00 22.00           C  
ATOM   1004  CB  PRO B 131      65.416 -70.663  60.397  1.00 22.00           C  
ATOM   1005  O   PRO B 131      64.458 -73.586  60.134  1.00 22.00           O  
ATOM   1006  CG  PRO B 131      65.481 -70.358  58.935  1.00 22.00           C  
ATOM   1007  CD  PRO B 131      66.302 -71.420  58.263  1.00 22.00           C  
ATOM   1008  N   VAL B 132      65.540 -73.795  62.032  1.00 20.97           N  
ATOM   1009  CA  VAL B 132      65.198 -75.125  62.525  1.00 20.97           C  
ATOM   1010  C   VAL B 132      63.699 -75.202  62.807  1.00 20.97           C  
ATOM   1011  CB  VAL B 132      65.999 -75.482  63.798  1.00 20.97           C  
ATOM   1012  O   VAL B 132      63.153 -76.291  63.001  1.00 20.97           O  
ATOM   1013  CG1 VAL B 132      65.672 -76.901  64.261  1.00 20.97           C  
ATOM   1014  CG2 VAL B 132      67.498 -75.331  63.544  1.00 20.97           C  
ATOM   1015  N   ALA B 133      63.152 -73.980  62.861  1.00 17.58           N  
ATOM   1016  CA  ALA B 133      62.763 -73.902  64.267  1.00 17.58           C  
ATOM   1017  C   ALA B 133      61.710 -74.954  64.603  1.00 17.58           C  
ATOM   1018  CB  ALA B 133      62.241 -72.506  64.598  1.00 17.58           C  
ATOM   1019  O   ALA B 133      61.857 -75.700  65.574  1.00 17.58           O  
ATOM   1020  N   GLN B 134      60.477 -74.572  64.703  1.00 17.39           N  
ATOM   1021  CA  GLN B 134      59.882 -74.539  66.036  1.00 17.39           C  
ATOM   1022  C   GLN B 134      59.045 -75.789  66.295  1.00 17.39           C  
ATOM   1023  CB  GLN B 134      59.023 -73.286  66.210  1.00 17.39           C  
ATOM   1024  O   GLN B 134      59.221 -76.460  67.314  1.00 17.39           O  
ATOM   1025  CG  GLN B 134      59.675 -72.208  67.066  1.00 17.39           C  
ATOM   1026  CD  GLN B 134      58.916 -70.895  67.035  1.00 17.39           C  
ATOM   1027  NE2 GLN B 134      59.386 -69.919  67.804  1.00 17.39           N  
ATOM   1028  OE1 GLN B 134      57.914 -70.758  66.324  1.00 17.39           O  
ATOM   1029  N   ALA B 135      57.798 -75.660  66.158  1.00 16.72           N  
ATOM   1030  CA  ALA B 135      57.040 -75.656  67.407  1.00 16.72           C  
ATOM   1031  C   ALA B 135      56.301 -76.977  67.604  1.00 16.72           C  
ATOM   1032  CB  ALA B 135      56.055 -74.490  67.428  1.00 16.72           C  
ATOM   1033  O   ALA B 135      56.510 -77.669  68.602  1.00 16.72           O  
ATOM   1034  N   ALA B 136      55.035 -76.937  67.529  1.00 16.09           N  
ATOM   1035  CA  ALA B 136      54.248 -77.109  68.747  1.00 16.09           C  
ATOM   1036  C   ALA B 136      53.623 -78.500  68.804  1.00 16.09           C  
ATOM   1037  CB  ALA B 136      53.163 -76.038  68.835  1.00 16.09           C  
ATOM   1038  O   ALA B 136      53.798 -79.226  69.786  1.00 16.09           O  
ATOM   1039  N   ASP B 137      52.314 -78.582  68.344  1.00 16.42           N  
ATOM   1040  CA  ASP B 137      51.296 -78.620  69.390  1.00 16.42           C  
ATOM   1041  C   ASP B 137      50.744 -80.033  69.569  1.00 16.42           C  
ATOM   1042  CB  ASP B 137      50.159 -77.648  69.069  1.00 16.42           C  
ATOM   1043  O   ASP B 137      51.498 -81.007  69.543  1.00 16.42           O  
ATOM   1044  CG  ASP B 137      49.858 -76.690  70.208  1.00 16.42           C  
ATOM   1045  OD1 ASP B 137      50.438 -76.845  71.304  1.00 16.42           O  
ATOM   1046  OD2 ASP B 137      49.029 -75.775  70.009  1.00 16.42           O  
ATOM   1047  N   ALA B 138      49.489 -80.147  69.222  1.00 15.51           N  
ATOM   1048  CA  ALA B 138      48.482 -80.425  70.243  1.00 15.51           C  
ATOM   1049  C   ALA B 138      48.045 -81.886  70.199  1.00 15.51           C  
ATOM   1050  CB  ALA B 138      47.276 -79.506  70.064  1.00 15.51           C  
ATOM   1051  O   ALA B 138      48.113 -82.591  71.208  1.00 15.51           O  
ATOM   1052  N   SER B 139      46.952 -82.037  69.423  1.00 15.11           N  
ATOM   1053  CA  SER B 139      45.757 -82.417  70.170  1.00 15.11           C  
ATOM   1054  C   SER B 139      45.522 -83.922  70.109  1.00 15.11           C  
ATOM   1055  CB  SER B 139      44.531 -81.679  69.630  1.00 15.11           C  
ATOM   1056  O   SER B 139      46.199 -84.632  69.361  1.00 15.11           O  
ATOM   1057  OG  SER B 139      44.218 -82.115  68.318  1.00 15.11           O  
ATOM   1058  N   GLY B 140      44.385 -84.171  69.585  1.00 15.01           N  
ATOM   1059  CA  GLY B 140      43.294 -84.739  70.360  1.00 15.01           C  
ATOM   1060  C   GLY B 140      43.059 -86.209  70.072  1.00 15.01           C  
ATOM   1061  O   GLY B 140      43.682 -87.076  70.690  1.00 15.01           O  
ATOM   1062  N   THR B 141      42.199 -86.314  69.067  1.00 15.63           N  
ATOM   1063  CA  THR B 141      40.951 -86.928  69.505  1.00 15.63           C  
ATOM   1064  C   THR B 141      40.945 -88.422  69.197  1.00 15.63           C  
ATOM   1065  CB  THR B 141      39.735 -86.259  68.838  1.00 15.63           C  
ATOM   1066  O   THR B 141      41.814 -88.916  68.475  1.00 15.63           O  
ATOM   1067  CG2 THR B 141      39.361 -84.962  69.549  1.00 15.63           C  
ATOM   1068  OG1 THR B 141      40.049 -85.967  67.470  1.00 15.63           O  
ATOM   1069  N   GLY B 142      39.889 -88.709  68.508  1.00 15.35           N  
ATOM   1070  CA  GLY B 142      38.812 -89.507  69.072  1.00 15.35           C  
ATOM   1071  C   GLY B 142      38.770 -90.922  68.528  1.00 15.35           C  
ATOM   1072  O   GLY B 142      39.472 -91.805  69.025  1.00 15.35           O  
ATOM   1073  N   ALA B 143      37.934 -90.955  67.515  1.00 15.56           N  
ATOM   1074  CA  ALA B 143      36.787 -91.798  67.844  1.00 15.56           C  
ATOM   1075  C   ALA B 143      36.945 -93.194  67.249  1.00 15.56           C  
ATOM   1076  CB  ALA B 143      35.494 -91.155  67.348  1.00 15.56           C  
ATOM   1077  O   ALA B 143      37.244 -94.151  67.967  1.00 15.56           O  
ATOM   1078  N   ASN B 144      36.142 -93.307  66.185  1.00 15.89           N  
ATOM   1079  CA  ASN B 144      35.009 -94.209  66.366  1.00 15.89           C  
ATOM   1080  C   ASN B 144      35.233 -95.540  65.653  1.00 15.89           C  
ATOM   1081  CB  ASN B 144      33.717 -93.554  65.873  1.00 15.89           C  
ATOM   1082  O   ASN B 144      36.186 -95.686  64.886  1.00 15.89           O  
ATOM   1083  CG  ASN B 144      32.519 -93.908  66.731  1.00 15.89           C  
ATOM   1084  ND2 ASN B 144      31.399 -93.234  66.493  1.00 15.89           N  
ATOM   1085  OD1 ASN B 144      32.598 -94.779  67.601  1.00 15.89           O  
ATOM   1086  N   PRO B 145      34.280 -95.693  64.763  1.00 15.89           N  
ATOM   1087  CA  PRO B 145      33.396 -96.843  64.966  1.00 15.89           C  
ATOM   1088  C   PRO B 145      33.762 -98.033  64.082  1.00 15.89           C  
ATOM   1089  CB  PRO B 145      32.014 -96.295  64.599  1.00 15.89           C  
ATOM   1090  O   PRO B 145      33.965 -99.141  64.585  1.00 15.89           O  
ATOM   1091  CG  PRO B 145      32.292 -95.061  63.802  1.00 15.89           C  
ATOM   1092  CD  PRO B 145      33.763 -94.769  63.872  1.00 15.89           C  
ATOM   1093  N   SER B 146      33.124 -97.928  62.844  1.00 15.09           N  
ATOM   1094  CA  SER B 146      32.047 -98.901  62.697  1.00 15.09           C  
ATOM   1095  C   SER B 146      32.501-100.111  61.886  1.00 15.09           C  
ATOM   1096  CB  SER B 146      30.830 -98.258  62.029  1.00 15.09           C  
ATOM   1097  O   SER B 146      33.590-100.103  61.307  1.00 15.09           O  
ATOM   1098  OG  SER B 146      31.142 -97.839  60.712  1.00 15.09           O  
ATOM   1099  N   GLY B 147      31.703-100.303  60.744  1.00 15.06           N  
ATOM   1100  CA  GLY B 147      30.763-101.398  60.563  1.00 15.06           C  
ATOM   1101  C   GLY B 147      31.242-102.436  59.565  1.00 15.06           C  
ATOM   1102  O   GLY B 147      31.634-103.540  59.949  1.00 15.06           O  
ATOM   1103  N   ASP B 148      30.653-102.314  58.268  1.00 15.42           N  
ATOM   1104  CA  ASP B 148      29.703-103.334  57.834  1.00 15.42           C  
ATOM   1105  C   ASP B 148      30.355-104.314  56.861  1.00 15.42           C  
ATOM   1106  CB  ASP B 148      28.478-102.686  57.186  1.00 15.42           C  
ATOM   1107  O   ASP B 148      31.449-104.057  56.353  1.00 15.42           O  
ATOM   1108  CG  ASP B 148      27.432-102.253  58.198  1.00 15.42           C  
ATOM   1109  OD1 ASP B 148      27.485-102.705  59.362  1.00 15.42           O  
ATOM   1110  OD2 ASP B 148      26.544-101.454  57.827  1.00 15.42           O  
ATOM   1111  N   ASP B 149      29.598-104.533  55.699  1.00 16.55           N  
ATOM   1112  CA  ASP B 149      28.994-105.816  55.355  1.00 16.55           C  
ATOM   1113  C   ASP B 149      29.687-106.444  54.148  1.00 16.55           C  
ATOM   1114  CB  ASP B 149      27.499-105.648  55.075  1.00 16.55           C  
ATOM   1115  O   ASP B 149      30.498-105.794  53.484  1.00 16.55           O  
ATOM   1116  CG  ASP B 149      26.658-106.778  55.643  1.00 16.55           C  
ATOM   1117  OD1 ASP B 149      27.229-107.758  56.168  1.00 16.55           O  
ATOM   1118  OD2 ASP B 149      25.414-106.688  55.562  1.00 16.55           O  
ATOM   1119  N   LEU B 150      28.877-106.631  53.183  1.00 15.59           N  
ATOM   1120  CA  LEU B 150      28.573-107.984  52.730  1.00 15.59           C  
ATOM   1121  C   LEU B 150      29.329-108.311  51.447  1.00 15.59           C  
ATOM   1122  CB  LEU B 150      27.068-108.149  52.506  1.00 15.59           C  
ATOM   1123  O   LEU B 150      30.026-109.326  51.373  1.00 15.59           O  
ATOM   1124  CG  LEU B 150      26.217-108.378  53.756  1.00 15.59           C  
ATOM   1125  CD1 LEU B 150      24.753-108.062  53.466  1.00 15.59           C  
ATOM   1126  CD2 LEU B 150      26.371-109.812  54.253  1.00 15.59           C  
ATOM   1127  N   GLY B 151      28.515-108.303  50.291  1.00 15.83           N  
ATOM   1128  CA  GLY B 151      28.164-109.543  49.618  1.00 15.83           C  
ATOM   1129  C   GLY B 151      28.929-109.758  48.326  1.00 15.83           C  
ATOM   1130  O   GLY B 151      29.648-108.867  47.868  1.00 15.83           O  
ATOM   1131  N   GLU B 152      28.220-110.088  47.269  1.00 17.31           N  
ATOM   1132  CA  GLU B 152      28.282-111.396  46.623  1.00 17.31           C  
ATOM   1133  C   GLU B 152      28.918-111.299  45.240  1.00 17.31           C  
ATOM   1134  CB  GLU B 152      26.884-112.011  46.518  1.00 17.31           C  
ATOM   1135  O   GLU B 152      29.842-112.050  44.921  1.00 17.31           O  
ATOM   1136  CG  GLU B 152      26.492-112.857  47.721  1.00 17.31           C  
ATOM   1137  CD  GLU B 152      25.137-113.528  47.566  1.00 17.31           C  
ATOM   1138  OE1 GLU B 152      24.737-114.302  48.466  1.00 17.31           O  
ATOM   1139  OE2 GLU B 152      24.470-113.280  46.537  1.00 17.31           O  
ATOM   1140  N   ALA B 153      28.050-111.049  44.420  1.00 15.88           N  
ATOM   1141  CA  ALA B 153      27.744-112.162  43.525  1.00 15.88           C  
ATOM   1142  C   ALA B 153      28.585-112.091  42.253  1.00 15.88           C  
ATOM   1143  CB  ALA B 153      26.258-112.171  43.176  1.00 15.88           C  
ATOM   1144  O   ALA B 153      29.232-113.071  41.874  1.00 15.88           O  
ATOM   1145  N   GLY B 154      28.124-111.557  41.271  1.00 17.35           N  
ATOM   1146  CA  GLY B 154      27.612-112.450  40.243  1.00 17.35           C  
ATOM   1147  C   GLY B 154      28.466-112.469  38.990  1.00 17.35           C  
ATOM   1148  O   GLY B 154      29.345-111.622  38.818  1.00 17.35           O  
ATOM   1149  N   VAL B 155      28.156-113.284  38.006  1.00 18.12           N  
ATOM   1150  CA  VAL B 155      28.708-114.333  37.156  1.00 18.12           C  
ATOM   1151  C   VAL B 155      29.338-113.711  35.911  1.00 18.12           C  
ATOM   1152  CB  VAL B 155      27.630-115.362  36.750  1.00 18.12           C  
ATOM   1153  O   VAL B 155      30.511-113.951  35.616  1.00 18.12           O  
ATOM   1154  CG1 VAL B 155      28.207-116.399  35.789  1.00 18.12           C  
ATOM   1155  CG2 VAL B 155      27.049-116.042  37.989  1.00 18.12           C  
ATOM   1156  N   ASP B 156      28.434-113.792  34.914  1.00 18.34           N  
ATOM   1157  CA  ASP B 156      28.565-114.728  33.802  1.00 18.34           C  
ATOM   1158  C   ASP B 156      29.291-114.083  32.624  1.00 18.34           C  
ATOM   1159  CB  ASP B 156      27.190-115.232  33.360  1.00 18.34           C  
ATOM   1160  O   ASP B 156      29.457-112.862  32.583  1.00 18.34           O  
ATOM   1161  CG  ASP B 156      26.639-116.322  34.263  1.00 18.34           C  
ATOM   1162  OD1 ASP B 156      27.434-117.047  34.898  1.00 18.34           O  
ATOM   1163  OD2 ASP B 156      25.399-116.458  34.337  1.00 18.34           O  
ATOM   1164  N   GLU B 157      28.802-114.499  31.478  1.00 18.74           N  
ATOM   1165  CA  GLU B 157      29.287-115.243  30.319  1.00 18.74           C  
ATOM   1166  C   GLU B 157      29.732-114.301  29.205  1.00 18.74           C  
ATOM   1167  CB  GLU B 157      28.207-116.197  29.802  1.00 18.74           C  
ATOM   1168  O   GLU B 157      30.786-114.502  28.599  1.00 18.74           O  
ATOM   1169  CG  GLU B 157      28.334-117.617  30.333  1.00 18.74           C  
ATOM   1170  CD  GLU B 157      27.018-118.378  30.334  1.00 18.74           C  
ATOM   1171  OE1 GLU B 157      26.993-119.547  30.782  1.00 18.74           O  
ATOM   1172  OE2 GLU B 157      26.004-117.801  29.882  1.00 18.74           O  
ATOM   1173  N   LEU B 158      28.886-113.571  29.049  1.00 17.15           N  
ATOM   1174  CA  LEU B 158      28.288-113.966  27.778  1.00 17.15           C  
ATOM   1175  C   LEU B 158      29.184-113.571  26.609  1.00 17.15           C  
ATOM   1176  CB  LEU B 158      26.906-113.327  27.615  1.00 17.15           C  
ATOM   1177  O   LEU B 158      29.974-112.630  26.718  1.00 17.15           O  
ATOM   1178  CG  LEU B 158      25.736-114.288  27.401  1.00 17.15           C  
ATOM   1179  CD1 LEU B 158      24.646-114.036  28.438  1.00 17.15           C  
ATOM   1180  CD2 LEU B 158      25.179-114.147  25.988  1.00 17.15           C  
ATOM   1181  N   LEU B 159      28.817-113.670  25.344  1.00 17.87           N  
ATOM   1182  CA  LEU B 159      28.972-114.432  24.110  1.00 17.87           C  
ATOM   1183  C   LEU B 159      29.799-113.656  23.091  1.00 17.87           C  
ATOM   1184  CB  LEU B 159      27.603-114.778  23.517  1.00 17.87           C  
ATOM   1185  O   LEU B 159      30.782-114.175  22.557  1.00 17.87           O  
ATOM   1186  CG  LEU B 159      26.916-116.023  24.078  1.00 17.87           C  
ATOM   1187  CD1 LEU B 159      25.422-115.988  23.773  1.00 17.87           C  
ATOM   1188  CD2 LEU B 159      27.553-117.287  23.511  1.00 17.87           C  
ATOM   1189  N   GLU B 160      29.249-113.449  21.908  1.00 19.70           N  
ATOM   1190  CA  GLU B 160      29.471-114.059  20.600  1.00 19.70           C  
ATOM   1191  C   GLU B 160      30.356-113.178  19.723  1.00 19.70           C  
ATOM   1192  CB  GLU B 160      28.137-114.329  19.900  1.00 19.70           C  
ATOM   1193  O   GLU B 160      31.342-113.650  19.154  1.00 19.70           O  
ATOM   1194  CG  GLU B 160      27.956-115.773  19.457  1.00 19.70           C  
ATOM   1195  CD  GLU B 160      26.580-116.054  18.874  1.00 19.70           C  
ATOM   1196  OE1 GLU B 160      26.308-117.214  18.490  1.00 19.70           O  
ATOM   1197  OE2 GLU B 160      25.767-115.105  18.799  1.00 19.70           O  
ATOM   1198  N   ALA B 161      29.771-112.656  18.807  1.00 19.67           N  
ATOM   1199  CA  ALA B 161      29.863-113.122  17.426  1.00 19.67           C  
ATOM   1200  C   ALA B 161      30.981-112.402  16.678  1.00 19.67           C  
ATOM   1201  CB  ALA B 161      28.531-112.921  16.707  1.00 19.67           C  
ATOM   1202  O   ALA B 161      31.421-111.326  17.091  1.00 19.67           O  
ATOM   1203  N   LEU B 162      30.945-112.427  15.649  1.00 18.79           N  
ATOM   1204  CA  LEU B 162      31.594-112.912  14.436  1.00 18.79           C  
ATOM   1205  C   LEU B 162      32.451-111.821  13.805  1.00 18.79           C  
ATOM   1206  CB  LEU B 162      30.550-113.404  13.430  1.00 18.79           C  
ATOM   1207  O   LEU B 162      33.629-112.041  13.513  1.00 18.79           O  
ATOM   1208  CG  LEU B 162      30.361-114.919  13.334  1.00 18.79           C  
ATOM   1209  CD1 LEU B 162      28.877-115.268  13.316  1.00 18.79           C  
ATOM   1210  CD2 LEU B 162      31.060-115.467  12.094  1.00 18.79           C  
ATOM   1211  N   GLY B 163      31.967-111.366  12.798  1.00 18.61           N  
ATOM   1212  CA  GLY B 163      32.451-111.559  11.440  1.00 18.61           C  
ATOM   1213  C   GLY B 163      33.307-110.409  10.943  1.00 18.61           C  
ATOM   1214  O   GLY B 163      34.386-110.627  10.388  1.00 18.61           O  
ATOM   1215  N   ARG B 164      32.618-109.297  11.012  1.00 19.13           N  
ATOM   1216  CA  ARG B 164      32.753-108.858   9.627  1.00 19.13           C  
ATOM   1217  C   ARG B 164      34.178-108.399   9.334  1.00 19.13           C  
ATOM   1218  CB  ARG B 164      31.766-107.729   9.322  1.00 19.13           C  
ATOM   1219  O   ARG B 164      34.838-107.819  10.198  1.00 19.13           O  
ATOM   1220  CG  ARG B 164      30.410-108.212   8.833  1.00 19.13           C  
ATOM   1221  CD  ARG B 164      29.525-107.055   8.391  1.00 19.13           C  
ATOM   1222  NE  ARG B 164      28.195-107.133   8.990  1.00 19.13           N  
ATOM   1223  NH1 ARG B 164      27.296-105.426   7.720  1.00 19.13           N  
ATOM   1224  NH2 ARG B 164      26.001-106.515   9.266  1.00 19.13           N  
ATOM   1225  CZ  ARG B 164      27.167-106.358   8.657  1.00 19.13           C  
ATOM   1226  N   GLU B 165      34.488-108.675   8.259  1.00 16.92           N  
ATOM   1227  CA  GLU B 165      35.726-108.926   7.526  1.00 16.92           C  
ATOM   1228  C   GLU B 165      36.672-107.732   7.618  1.00 16.92           C  
ATOM   1229  CB  GLU B 165      35.427-109.249   6.060  1.00 16.92           C  
ATOM   1230  O   GLU B 165      36.233-106.581   7.589  1.00 16.92           O  
ATOM   1231  CG  GLU B 165      35.699-110.698   5.682  1.00 16.92           C  
ATOM   1232  CD  GLU B 165      35.806-110.917   4.181  1.00 16.92           C  
ATOM   1233  OE1 GLU B 165      36.142-112.045   3.755  1.00 16.92           O  
ATOM   1234  OE2 GLU B 165      35.554-109.952   3.426  1.00 16.92           O  
ATOM   1235  N   LEU B 166      38.020-107.969   7.765  1.00 17.16           N  
ATOM   1236  CA  LEU B 166      39.341-107.444   8.093  1.00 17.16           C  
ATOM   1237  C   LEU B 166      39.767-106.378   7.088  1.00 17.16           C  
ATOM   1238  CB  LEU B 166      40.374-108.574   8.124  1.00 17.16           C  
ATOM   1239  O   LEU B 166      40.238-105.307   7.476  1.00 17.16           O  
ATOM   1240  CG  LEU B 166      40.390-109.443   9.382  1.00 17.16           C  
ATOM   1241  CD1 LEU B 166      41.040-110.791   9.087  1.00 17.16           C  
ATOM   1242  CD2 LEU B 166      41.118-108.730  10.517  1.00 17.16           C  
ATOM   1243  N   ASP B 167      40.368-106.729   5.754  1.00 18.27           N  
ATOM   1244  CA  ASP B 167      41.823-106.620   5.744  1.00 18.27           C  
ATOM   1245  C   ASP B 167      42.267-105.216   5.341  1.00 18.27           C  
ATOM   1246  CB  ASP B 167      42.433-107.656   4.797  1.00 18.27           C  
ATOM   1247  O   ASP B 167      41.453-104.409   4.887  1.00 18.27           O  
ATOM   1248  CG  ASP B 167      42.649-109.007   5.456  1.00 18.27           C  
ATOM   1249  OD1 ASP B 167      42.662-109.083   6.704  1.00 18.27           O  
ATOM   1250  OD2 ASP B 167      42.810-110.005   4.721  1.00 18.27           O  
ATOM   1251  N   GLY B 168      43.272-105.143   4.275  1.00 17.53           N  
ATOM   1252  CA  GLY B 168      44.616-104.607   4.131  1.00 17.53           C  
ATOM   1253  C   GLY B 168      44.637-103.173   3.637  1.00 17.53           C  
ATOM   1254  O   GLY B 168      44.953-102.254   4.395  1.00 17.53           O  
ATOM   1255  N   ASP B 169      45.232-103.092   2.076  1.00 15.22           N  
ATOM   1256  CA  ASP B 169      46.380-102.328   1.596  1.00 15.22           C  
ATOM   1257  C   ASP B 169      45.950-100.955   1.086  1.00 15.22           C  
ATOM   1258  CB  ASP B 169      47.111-103.095   0.493  1.00 15.22           C  
ATOM   1259  O   ASP B 169      44.921-100.829   0.419  1.00 15.22           O  
ATOM   1260  CG  ASP B 169      48.190-104.020   1.028  1.00 15.22           C  
ATOM   1261  OD1 ASP B 169      48.582-103.882   2.207  1.00 15.22           O  
ATOM   1262  OD2 ASP B 169      48.653-104.894   0.263  1.00 15.22           O  
TER    1263      ASP B 169                                                      
ATOM   1264  N   LEU C   1     -11.197  17.155  58.275  1.00 64.02           N  
ATOM   1265  CA  LEU C   1     -11.948  18.295  57.761  1.00 64.02           C  
ATOM   1266  C   LEU C   1     -12.875  18.862  58.832  1.00 64.02           C  
ATOM   1267  CB  LEU C   1     -12.760  17.891  56.528  1.00 64.02           C  
ATOM   1268  O   LEU C   1     -13.002  20.081  58.967  1.00 64.02           O  
ATOM   1269  CG  LEU C   1     -12.304  18.480  55.193  1.00 64.02           C  
ATOM   1270  CD1 LEU C   1     -12.286  17.401  54.115  1.00 64.02           C  
ATOM   1271  CD2 LEU C   1     -13.208  19.638  54.783  1.00 64.02           C  
ATOM   1272  N   GLN C   2     -13.404  17.942  59.701  1.00 63.71           N  
ATOM   1273  CA  GLN C   2     -14.342  18.297  60.761  1.00 63.71           C  
ATOM   1274  C   GLN C   2     -13.652  19.103  61.858  1.00 63.71           C  
ATOM   1275  CB  GLN C   2     -14.981  17.042  61.356  1.00 63.71           C  
ATOM   1276  O   GLN C   2     -14.257  19.999  62.452  1.00 63.71           O  
ATOM   1277  CG  GLN C   2     -16.225  16.574  60.612  1.00 63.71           C  
ATOM   1278  CD  GLN C   2     -16.831  15.320  61.212  1.00 63.71           C  
ATOM   1279  NE2 GLN C   2     -17.983  14.910  60.692  1.00 63.71           N  
ATOM   1280  OE1 GLN C   2     -16.268  14.723  62.136  1.00 63.71           O  
ATOM   1281  N   SER C   3     -12.280  18.742  61.946  1.00 65.24           N  
ATOM   1282  CA  SER C   3     -11.511  19.382  63.009  1.00 65.24           C  
ATOM   1283  C   SER C   3     -10.990  20.746  62.570  1.00 65.24           C  
ATOM   1284  CB  SER C   3     -10.342  18.493  63.435  1.00 65.24           C  
ATOM   1285  O   SER C   3     -10.576  21.555  63.403  1.00 65.24           O  
ATOM   1286  OG  SER C   3     -10.154  17.433  62.513  1.00 65.24           O  
ATOM   1287  N   ALA C   4     -11.094  21.039  61.226  1.00 65.40           N  
ATOM   1288  CA  ALA C   4     -10.526  22.269  60.680  1.00 65.40           C  
ATOM   1289  C   ALA C   4     -11.466  23.451  60.897  1.00 65.40           C  
ATOM   1290  CB  ALA C   4     -10.223  22.100  59.193  1.00 65.40           C  
ATOM   1291  O   ALA C   4     -12.686  23.281  60.948  1.00 65.40           O  
ATOM   1292  N   ARG C   5     -11.014  24.512  61.407  1.00 67.19           N  
ATOM   1293  CA  ARG C   5     -11.816  25.730  61.450  1.00 67.19           C  
ATOM   1294  C   ARG C   5     -12.500  25.983  60.111  1.00 67.19           C  
ATOM   1295  CB  ARG C   5     -10.950  26.932  61.832  1.00 67.19           C  
ATOM   1296  O   ARG C   5     -11.948  25.662  59.056  1.00 67.19           O  
ATOM   1297  CG  ARG C   5     -10.422  26.883  63.257  1.00 67.19           C  
ATOM   1298  CD  ARG C   5      -9.587  28.111  63.591  1.00 67.19           C  
ATOM   1299  NE  ARG C   5      -8.551  27.807  64.575  1.00 67.19           N  
ATOM   1300  NH1 ARG C   5      -7.748  29.969  64.704  1.00 67.19           N  
ATOM   1301  NH2 ARG C   5      -6.799  28.311  65.971  1.00 67.19           N  
ATOM   1302  CZ  ARG C   5      -7.702  28.696  65.081  1.00 67.19           C  
ATOM   1303  N   PRO C   6     -13.698  26.190  60.082  1.00 61.98           N  
ATOM   1304  CA  PRO C   6     -14.465  26.394  58.852  1.00 61.98           C  
ATOM   1305  C   PRO C   6     -13.686  27.173  57.794  1.00 61.98           C  
ATOM   1306  CB  PRO C   6     -15.686  27.187  59.325  1.00 61.98           C  
ATOM   1307  O   PRO C   6     -13.778  26.864  56.603  1.00 61.98           O  
ATOM   1308  CG  PRO C   6     -15.755  26.939  60.797  1.00 61.98           C  
ATOM   1309  CD  PRO C   6     -14.391  26.535  61.278  1.00 61.98           C  
ATOM   1310  N   GLU C   7     -12.870  28.232  58.121  1.00 66.51           N  
ATOM   1311  CA  GLU C   7     -12.138  29.089  57.194  1.00 66.51           C  
ATOM   1312  C   GLU C   7     -10.962  28.347  56.567  1.00 66.51           C  
ATOM   1313  CB  GLU C   7     -11.645  30.352  57.905  1.00 66.51           C  
ATOM   1314  O   GLU C   7     -10.488  28.719  55.492  1.00 66.51           O  
ATOM   1315  CG  GLU C   7     -10.839  30.073  59.166  1.00 66.51           C  
ATOM   1316  CD  GLU C   7     -11.317  30.867  60.371  1.00 66.51           C  
ATOM   1317  OE1 GLU C   7     -10.498  31.146  61.277  1.00 66.51           O  
ATOM   1318  OE2 GLU C   7     -12.518  31.213  60.410  1.00 66.51           O  
ATOM   1319  N   ASP C   8     -10.524  27.261  57.031  1.00 69.92           N  
ATOM   1320  CA  ASP C   8      -9.351  26.514  56.587  1.00 69.92           C  
ATOM   1321  C   ASP C   8      -9.758  25.236  55.856  1.00 69.92           C  
ATOM   1322  CB  ASP C   8      -8.449  26.175  57.776  1.00 69.92           C  
ATOM   1323  O   ASP C   8      -8.905  24.516  55.333  1.00 69.92           O  
ATOM   1324  CG  ASP C   8      -7.846  27.404  58.432  1.00 69.92           C  
ATOM   1325  OD1 ASP C   8      -7.638  28.425  57.740  1.00 69.92           O  
ATOM   1326  OD2 ASP C   8      -7.573  27.351  59.650  1.00 69.92           O  
ATOM   1327  N   ARG C   9     -11.047  24.922  55.873  1.00 71.81           N  
ATOM   1328  CA  ARG C   9     -11.536  23.641  55.373  1.00 71.81           C  
ATOM   1329  C   ARG C   9     -11.209  23.469  53.893  1.00 71.81           C  
ATOM   1330  CB  ARG C   9     -13.045  23.518  55.594  1.00 71.81           C  
ATOM   1331  O   ARG C   9     -10.828  22.380  53.459  1.00 71.81           O  
ATOM   1332  CG  ARG C   9     -13.433  23.190  57.028  1.00 71.81           C  
ATOM   1333  CD  ARG C   9     -14.938  23.018  57.179  1.00 71.81           C  
ATOM   1334  NE  ARG C   9     -15.317  22.790  58.571  1.00 71.81           N  
ATOM   1335  NH1 ARG C   9     -17.591  22.926  58.190  1.00 71.81           N  
ATOM   1336  NH2 ARG C   9     -16.800  22.538  60.306  1.00 71.81           N  
ATOM   1337  CZ  ARG C   9     -16.569  22.752  59.019  1.00 71.81           C  
ATOM   1338  N   GLN C  10     -11.340  24.496  53.049  1.00 73.27           N  
ATOM   1339  CA  GLN C  10     -11.059  24.402  51.621  1.00 73.27           C  
ATOM   1340  C   GLN C  10      -9.581  24.122  51.368  1.00 73.27           C  
ATOM   1341  CB  GLN C  10     -11.481  25.686  50.905  1.00 73.27           C  
ATOM   1342  O   GLN C  10      -9.235  23.323  50.495  1.00 73.27           O  
ATOM   1343  CG  GLN C  10     -11.414  25.594  49.386  1.00 73.27           C  
ATOM   1344  CD  GLN C  10     -12.098  26.760  48.697  1.00 73.27           C  
ATOM   1345  NE2 GLN C  10     -12.011  26.799  47.372  1.00 73.27           N  
ATOM   1346  OE1 GLN C  10     -12.700  27.618  49.350  1.00 73.27           O  
ATOM   1347  N   LEU C  11      -8.724  24.841  52.045  1.00 77.20           N  
ATOM   1348  CA  LEU C  11      -7.286  24.653  51.881  1.00 77.20           C  
ATOM   1349  C   LEU C  11      -6.882  23.224  52.225  1.00 77.20           C  
ATOM   1350  CB  LEU C  11      -6.514  25.640  52.761  1.00 77.20           C  
ATOM   1351  O   LEU C  11      -6.039  22.632  51.547  1.00 77.20           O  
ATOM   1352  CG  LEU C  11      -5.432  26.467  52.063  1.00 77.20           C  
ATOM   1353  CD1 LEU C  11      -5.795  27.948  52.096  1.00 77.20           C  
ATOM   1354  CD2 LEU C  11      -4.074  26.229  52.714  1.00 77.20           C  
ATOM   1355  N   VAL C  12      -7.453  22.715  53.337  1.00 76.74           N  
ATOM   1356  CA  VAL C  12      -7.169  21.345  53.750  1.00 76.74           C  
ATOM   1357  C   VAL C  12      -7.626  20.372  52.665  1.00 76.74           C  
ATOM   1358  CB  VAL C  12      -7.852  21.004  55.094  1.00 76.74           C  
ATOM   1359  O   VAL C  12      -6.907  19.429  52.325  1.00 76.74           O  
ATOM   1360  CG1 VAL C  12      -7.712  19.515  55.408  1.00 76.74           C  
ATOM   1361  CG2 VAL C  12      -7.262  21.849  56.221  1.00 76.74           C  
ATOM   1362  N   LEU C  13      -8.731  20.673  51.971  1.00 80.05           N  
ATOM   1363  CA  LEU C  13      -9.268  19.815  50.921  1.00 80.05           C  
ATOM   1364  C   LEU C  13      -8.432  19.923  49.650  1.00 80.05           C  
ATOM   1365  CB  LEU C  13     -10.723  20.183  50.621  1.00 80.05           C  
ATOM   1366  O   LEU C  13      -8.185  18.919  48.978  1.00 80.05           O  
ATOM   1367  CG  LEU C  13     -11.493  19.220  49.716  1.00 80.05           C  
ATOM   1368  CD1 LEU C  13     -11.522  17.824  50.330  1.00 80.05           C  
ATOM   1369  CD2 LEU C  13     -12.909  19.732  49.471  1.00 80.05           C  
ATOM   1370  N   GLU C  14      -8.090  21.086  49.249  1.00 83.13           N  
ATOM   1371  CA  GLU C  14      -7.257  21.290  48.068  1.00 83.13           C  
ATOM   1372  C   GLU C  14      -5.936  20.536  48.187  1.00 83.13           C  
ATOM   1373  CB  GLU C  14      -6.993  22.782  47.846  1.00 83.13           C  
ATOM   1374  O   GLU C  14      -5.471  19.930  47.220  1.00 83.13           O  
ATOM   1375  CG  GLU C  14      -8.198  23.547  47.318  1.00 83.13           C  
ATOM   1376  CD  GLU C  14      -7.907  25.017  47.056  1.00 83.13           C  
ATOM   1377  OE1 GLU C  14      -8.847  25.770  46.714  1.00 83.13           O  
ATOM   1378  OE2 GLU C  14      -6.730  25.418  47.194  1.00 83.13           O  
ATOM   1379  N   LYS C  15      -5.437  20.686  49.368  1.00 81.20           N  
ATOM   1380  CA  LYS C  15      -4.199  19.945  49.590  1.00 81.20           C  
ATOM   1381  C   LYS C  15      -4.418  18.444  49.423  1.00 81.20           C  
ATOM   1382  CB  LYS C  15      -3.638  20.242  50.982  1.00 81.20           C  
ATOM   1383  O   LYS C  15      -3.603  17.757  48.805  1.00 81.20           O  
ATOM   1384  CG  LYS C  15      -2.121  20.169  51.066  1.00 81.20           C  
ATOM   1385  CD  LYS C  15      -1.619  20.560  52.450  1.00 81.20           C  
ATOM   1386  CE  LYS C  15      -0.104  20.439  52.551  1.00 81.20           C  
ATOM   1387  NZ  LYS C  15       0.398  20.870  53.890  1.00 81.20           N  
ATOM   1388  N   HIS C  16      -5.492  17.989  50.002  1.00 79.98           N  
ATOM   1389  CA  HIS C  16      -5.839  16.577  49.890  1.00 79.98           C  
ATOM   1390  C   HIS C  16      -6.106  16.188  48.440  1.00 79.98           C  
ATOM   1391  CB  HIS C  16      -7.060  16.255  50.754  1.00 79.98           C  
ATOM   1392  O   HIS C  16      -5.627  15.154  47.971  1.00 79.98           O  
ATOM   1393  CG  HIS C  16      -7.406  14.800  50.785  1.00 79.98           C  
ATOM   1394  CD2 HIS C  16      -8.492  14.135  50.326  1.00 79.98           C  
ATOM   1395  ND1 HIS C  16      -6.580  13.851  51.347  1.00 79.98           N  
ATOM   1396  CE1 HIS C  16      -7.144  12.660  51.230  1.00 79.98           C  
ATOM   1397  NE2 HIS C  16      -8.305  12.805  50.614  1.00 79.98           N  
ATOM   1398  N   LEU C  17      -6.765  16.952  47.652  1.00 86.11           N  
ATOM   1399  CA  LEU C  17      -7.104  16.687  46.258  1.00 86.11           C  
ATOM   1400  C   LEU C  17      -5.859  16.724  45.379  1.00 86.11           C  
ATOM   1401  CB  LEU C  17      -8.130  17.704  45.753  1.00 86.11           C  
ATOM   1402  O   LEU C  17      -5.726  15.924  44.450  1.00 86.11           O  
ATOM   1403  CG  LEU C  17      -9.548  17.574  46.313  1.00 86.11           C  
ATOM   1404  CD1 LEU C  17     -10.418  18.729  45.828  1.00 86.11           C  
ATOM   1405  CD2 LEU C  17     -10.158  16.234  45.916  1.00 86.11           C  
ATOM   1406  N   SER C  18      -5.079  17.696  45.650  1.00 82.27           N  
ATOM   1407  CA  SER C  18      -3.830  17.792  44.902  1.00 82.27           C  
ATOM   1408  C   SER C  18      -2.990  16.530  45.065  1.00 82.27           C  
ATOM   1409  CB  SER C  18      -3.026  19.011  45.355  1.00 82.27           C  
ATOM   1410  O   SER C  18      -2.358  16.071  44.111  1.00 82.27           O  
ATOM   1411  OG  SER C  18      -3.695  20.212  45.008  1.00 82.27           O  
ATOM   1412  N   GLU C  19      -2.995  16.074  46.313  1.00 79.86           N  
ATOM   1413  CA  GLU C  19      -2.284  14.824  46.567  1.00 79.86           C  
ATOM   1414  C   GLU C  19      -2.926  13.661  45.817  1.00 79.86           C  
ATOM   1415  CB  GLU C  19      -2.243  14.524  48.068  1.00 79.86           C  
ATOM   1416  O   GLU C  19      -2.229  12.846  45.209  1.00 79.86           O  
ATOM   1417  CG  GLU C  19      -1.063  15.158  48.790  1.00 79.86           C  
ATOM   1418  CD  GLU C  19      -1.102  14.957  50.296  1.00 79.86           C  
ATOM   1419  OE1 GLU C  19      -0.201  15.465  51.001  1.00 79.86           O  
ATOM   1420  OE2 GLU C  19      -2.042  14.284  50.776  1.00 79.86           O  
ATOM   1421  N   LEU C  20      -4.259  13.639  45.734  1.00 80.55           N  
ATOM   1422  CA  LEU C  20      -4.994  12.581  45.050  1.00 80.55           C  
ATOM   1423  C   LEU C  20      -4.793  12.668  43.541  1.00 80.55           C  
ATOM   1424  CB  LEU C  20      -6.486  12.663  45.383  1.00 80.55           C  
ATOM   1425  O   LEU C  20      -4.513  11.659  42.888  1.00 80.55           O  
ATOM   1426  CG  LEU C  20      -6.956  11.854  46.593  1.00 80.55           C  
ATOM   1427  CD1 LEU C  20      -8.276  12.407  47.120  1.00 80.55           C  
ATOM   1428  CD2 LEU C  20      -7.096  10.379  46.228  1.00 80.55           C  
ATOM   1429  N   LEU C  21      -4.920  13.775  43.069  1.00 79.63           N  
ATOM   1430  CA  LEU C  21      -4.757  14.015  41.639  1.00 79.63           C  
ATOM   1431  C   LEU C  21      -3.320  13.748  41.204  1.00 79.63           C  
ATOM   1432  CB  LEU C  21      -5.150  15.452  41.289  1.00 79.63           C  
ATOM   1433  O   LEU C  21      -3.086  13.192  40.128  1.00 79.63           O  
ATOM   1434  CG  LEU C  21      -6.647  15.766  41.293  1.00 79.63           C  
ATOM   1435  CD1 LEU C  21      -6.873  17.268  41.429  1.00 79.63           C  
ATOM   1436  CD2 LEU C  21      -7.308  15.233  40.027  1.00 79.63           C  
ATOM   1437  N   GLY C  22      -2.484  14.333  42.076  1.00 75.92           N  
ATOM   1438  CA  GLY C  22      -1.078  14.071  41.817  1.00 75.92           C  
ATOM   1439  C   GLY C  22      -0.768  12.595  41.647  1.00 75.92           C  
ATOM   1440  O   GLY C  22      -0.021  12.213  40.744  1.00 75.92           O  
ATOM   1441  N   ARG C  23      -1.394  11.798  42.606  1.00 69.55           N  
ATOM   1442  CA  ARG C  23      -1.196  10.355  42.517  1.00 69.55           C  
ATOM   1443  C   ARG C  23      -1.810   9.796  41.238  1.00 69.55           C  
ATOM   1444  CB  ARG C  23      -1.797   9.653  43.737  1.00 69.55           C  
ATOM   1445  O   ARG C  23      -1.197   8.969  40.558  1.00 69.55           O  
ATOM   1446  CG  ARG C  23      -0.870   9.611  44.941  1.00 69.55           C  
ATOM   1447  CD  ARG C  23      -1.439   8.748  46.060  1.00 69.55           C  
ATOM   1448  NE  ARG C  23      -1.232   9.360  47.370  1.00 69.55           N  
ATOM   1449  NH1 ARG C  23      -2.318   7.695  48.547  1.00 69.55           N  
ATOM   1450  NH2 ARG C  23      -1.412   9.485  49.656  1.00 69.55           N  
ATOM   1451  CZ  ARG C  23      -1.655   8.845  48.521  1.00 69.55           C  
ATOM   1452  N   GLY C  24      -2.971  10.294  40.904  1.00 66.16           N  
ATOM   1453  CA  GLY C  24      -3.671   9.833  39.716  1.00 66.16           C  
ATOM   1454  C   GLY C  24      -2.987  10.242  38.425  1.00 66.16           C  
ATOM   1455  O   GLY C  24      -2.879   9.443  37.493  1.00 66.16           O  
ATOM   1456  N   LEU C  25      -2.467  11.340  38.293  1.00 67.08           N  
ATOM   1457  CA  LEU C  25      -1.842  11.905  37.102  1.00 67.08           C  
ATOM   1458  C   LEU C  25      -0.346  11.611  37.082  1.00 67.08           C  
ATOM   1459  CB  LEU C  25      -2.078  13.417  37.039  1.00 67.08           C  
ATOM   1460  O   LEU C  25       0.325  11.849  36.075  1.00 67.08           O  
ATOM   1461  CG  LEU C  25      -3.517  13.869  36.789  1.00 67.08           C  
ATOM   1462  CD1 LEU C  25      -3.662  15.359  37.076  1.00 67.08           C  
ATOM   1463  CD2 LEU C  25      -3.937  13.551  35.358  1.00 67.08           C  
ATOM   1464  N   ARG C  26       0.118  11.125  38.267  1.00 67.48           N  
ATOM   1465  CA  ARG C  26       1.534  10.847  38.486  1.00 67.48           C  
ATOM   1466  C   ARG C  26       2.368  12.117  38.350  1.00 67.48           C  
ATOM   1467  CB  ARG C  26       2.033   9.785  37.505  1.00 67.48           C  
ATOM   1468  O   ARG C  26       3.373  12.132  37.635  1.00 67.48           O  
ATOM   1469  CG  ARG C  26       1.446   8.402  37.744  1.00 67.48           C  
ATOM   1470  CD  ARG C  26       2.328   7.307  37.160  1.00 67.48           C  
ATOM   1471  NE  ARG C  26       1.740   5.984  37.348  1.00 67.48           N  
ATOM   1472  NH1 ARG C  26       3.750   4.850  37.257  1.00 67.48           N  
ATOM   1473  NH2 ARG C  26       1.793   3.698  37.565  1.00 67.48           N  
ATOM   1474  CZ  ARG C  26       2.429   4.847  37.389  1.00 67.48           C  
ATOM   1475  N   LEU C  27       1.898  13.179  38.999  1.00 68.45           N  
ATOM   1476  CA  LEU C  27       2.547  14.482  39.091  1.00 68.45           C  
ATOM   1477  C   LEU C  27       2.744  14.889  40.548  1.00 68.45           C  
ATOM   1478  CB  LEU C  27       1.722  15.545  38.360  1.00 68.45           C  
ATOM   1479  O   LEU C  27       1.902  14.594  41.399  1.00 68.45           O  
ATOM   1480  CG  LEU C  27       1.990  15.699  36.862  1.00 68.45           C  
ATOM   1481  CD1 LEU C  27       0.745  16.221  36.152  1.00 68.45           C  
ATOM   1482  CD2 LEU C  27       3.177  16.625  36.623  1.00 68.45           C  
ATOM   1483  N   PRO C  28       3.849  15.373  41.011  1.00 74.80           N  
ATOM   1484  CA  PRO C  28       3.937  15.907  42.371  1.00 74.80           C  
ATOM   1485  C   PRO C  28       2.825  16.905  42.686  1.00 74.80           C  
ATOM   1486  CB  PRO C  28       5.307  16.591  42.394  1.00 74.80           C  
ATOM   1487  O   PRO C  28       2.497  17.754  41.852  1.00 74.80           O  
ATOM   1488  CG  PRO C  28       5.949  16.203  41.101  1.00 74.80           C  
ATOM   1489  CD  PRO C  28       4.913  15.551  40.231  1.00 74.80           C  
ATOM   1490  N   PRO C  29       2.104  16.651  43.715  1.00 76.91           N  
ATOM   1491  CA  PRO C  29       0.973  17.512  44.070  1.00 76.91           C  
ATOM   1492  C   PRO C  29       1.298  18.998  43.939  1.00 76.91           C  
ATOM   1493  CB  PRO C  29       0.691  17.140  45.528  1.00 76.91           C  
ATOM   1494  O   PRO C  29       0.415  19.802  43.630  1.00 76.91           O  
ATOM   1495  CG  PRO C  29       1.570  15.963  45.799  1.00 76.91           C  
ATOM   1496  CD  PRO C  29       2.490  15.774  44.627  1.00 76.91           C  
ATOM   1497  N   GLU C  30       2.673  19.358  44.180  1.00 73.37           N  
ATOM   1498  CA  GLU C  30       3.102  20.752  44.126  1.00 73.37           C  
ATOM   1499  C   GLU C  30       2.968  21.317  42.715  1.00 73.37           C  
ATOM   1500  CB  GLU C  30       4.547  20.890  44.612  1.00 73.37           C  
ATOM   1501  O   GLU C  30       2.917  22.534  42.530  1.00 73.37           O  
ATOM   1502  CG  GLU C  30       4.765  20.404  46.038  1.00 73.37           C  
ATOM   1503  CD  GLU C  30       4.907  18.893  46.141  1.00 73.37           C  
ATOM   1504  OE1 GLU C  30       4.691  18.338  47.242  1.00 73.37           O  
ATOM   1505  OE2 GLU C  30       5.237  18.261  45.113  1.00 73.37           O  
ATOM   1506  N   ARG C  31       2.928  20.414  41.730  1.00 71.31           N  
ATOM   1507  CA  ARG C  31       2.851  20.842  40.337  1.00 71.31           C  
ATOM   1508  C   ARG C  31       1.402  21.030  39.901  1.00 71.31           C  
ATOM   1509  CB  ARG C  31       3.546  19.830  39.424  1.00 71.31           C  
ATOM   1510  O   ARG C  31       1.137  21.536  38.809  1.00 71.31           O  
ATOM   1511  CG  ARG C  31       5.044  20.052  39.286  1.00 71.31           C  
ATOM   1512  CD  ARG C  31       5.567  19.553  37.946  1.00 71.31           C  
ATOM   1513  NE  ARG C  31       7.024  19.444  37.943  1.00 71.31           N  
ATOM   1514  NH1 ARG C  31       7.174  18.766  35.740  1.00 71.31           N  
ATOM   1515  NH2 ARG C  31       9.073  19.008  37.002  1.00 71.31           N  
ATOM   1516  CZ  ARG C  31       7.753  19.073  36.895  1.00 71.31           C  
ATOM   1517  N   ILE C  32       0.583  20.568  40.630  1.00 77.70           N  
ATOM   1518  CA  ILE C  32      -0.838  20.742  40.349  1.00 77.70           C  
ATOM   1519  C   ILE C  32      -1.293  22.118  40.829  1.00 77.70           C  
ATOM   1520  CB  ILE C  32      -1.686  19.634  41.013  1.00 77.70           C  
ATOM   1521  O   ILE C  32      -1.548  22.314  42.019  1.00 77.70           O  
ATOM   1522  CG1 ILE C  32      -1.214  18.251  40.551  1.00 77.70           C  
ATOM   1523  CG2 ILE C  32      -3.173  19.837  40.708  1.00 77.70           C  
ATOM   1524  CD1 ILE C  32      -1.925  17.093  41.238  1.00 77.70           C  
ATOM   1525  N   GLU C  33      -1.270  23.031  40.047  1.00 70.46           N  
ATOM   1526  CA  GLU C  33      -1.646  24.401  40.382  1.00 70.46           C  
ATOM   1527  C   GLU C  33      -3.155  24.528  40.570  1.00 70.46           C  
ATOM   1528  CB  GLU C  33      -1.167  25.371  39.299  1.00 70.46           C  
ATOM   1529  O   GLU C  33      -3.931  23.866  39.877  1.00 70.46           O  
ATOM   1530  CG  GLU C  33       0.346  25.436  39.158  1.00 70.46           C  
ATOM   1531  CD  GLU C  33       0.804  26.311  38.001  1.00 70.46           C  
ATOM   1532  OE1 GLU C  33       1.852  26.007  37.389  1.00 70.46           O  
ATOM   1533  OE2 GLU C  33       0.108  27.308  37.707  1.00 70.46           O  
ATOM   1534  N   ARG C  34      -3.635  25.277  41.526  1.00 75.03           N  
ATOM   1535  CA  ARG C  34      -4.997  25.410  42.035  1.00 75.03           C  
ATOM   1536  C   ARG C  34      -5.976  25.708  40.905  1.00 75.03           C  
ATOM   1537  CB  ARG C  34      -5.069  26.510  43.096  1.00 75.03           C  
ATOM   1538  O   ARG C  34      -7.107  25.217  40.911  1.00 75.03           O  
ATOM   1539  CG  ARG C  34      -6.099  26.250  44.184  1.00 75.03           C  
ATOM   1540  CD  ARG C  34      -6.241  27.440  45.122  1.00 75.03           C  
ATOM   1541  NE  ARG C  34      -6.366  27.017  46.514  1.00 75.03           N  
ATOM   1542  NH1 ARG C  34      -7.209  29.032  47.267  1.00 75.03           N  
ATOM   1543  NH2 ARG C  34      -6.894  27.297  48.731  1.00 75.03           N  
ATOM   1544  CZ  ARG C  34      -6.823  27.783  47.501  1.00 75.03           C  
ATOM   1545  N   HIS C  35      -5.646  26.417  39.896  1.00 70.13           N  
ATOM   1546  CA  HIS C  35      -6.607  26.911  38.917  1.00 70.13           C  
ATOM   1547  C   HIS C  35      -6.295  26.381  37.522  1.00 70.13           C  
ATOM   1548  CB  HIS C  35      -6.623  28.441  38.906  1.00 70.13           C  
ATOM   1549  O   HIS C  35      -6.872  26.842  36.534  1.00 70.13           O  
ATOM   1550  CG  HIS C  35      -7.026  29.046  40.213  1.00 70.13           C  
ATOM   1551  CD2 HIS C  35      -6.331  29.803  41.094  1.00 70.13           C  
ATOM   1552  ND1 HIS C  35      -8.288  28.894  40.746  1.00 70.13           N  
ATOM   1553  CE1 HIS C  35      -8.351  29.534  41.901  1.00 70.13           C  
ATOM   1554  NE2 HIS C  35      -7.177  30.093  42.136  1.00 70.13           N  
ATOM   1555  N   VAL C  36      -5.326  25.325  37.342  1.00 70.04           N  
ATOM   1556  CA  VAL C  36      -5.025  24.708  36.054  1.00 70.04           C  
ATOM   1557  C   VAL C  36      -5.995  23.558  35.793  1.00 70.04           C  
ATOM   1558  CB  VAL C  36      -3.567  24.200  35.994  1.00 70.04           C  
ATOM   1559  O   VAL C  36      -6.160  22.673  36.637  1.00 70.04           O  
ATOM   1560  CG1 VAL C  36      -3.316  23.432  34.697  1.00 70.04           C  
ATOM   1561  CG2 VAL C  36      -2.590  25.367  36.126  1.00 70.04           C  
ATOM   1562  N   PRO C  37      -6.668  23.709  34.657  1.00 71.43           N  
ATOM   1563  CA  PRO C  37      -7.608  22.627  34.352  1.00 71.43           C  
ATOM   1564  C   PRO C  37      -6.929  21.262  34.273  1.00 71.43           C  
ATOM   1565  CB  PRO C  37      -8.183  23.031  32.992  1.00 71.43           C  
ATOM   1566  O   PRO C  37      -5.810  21.153  33.765  1.00 71.43           O  
ATOM   1567  CG  PRO C  37      -7.838  24.478  32.846  1.00 71.43           C  
ATOM   1568  CD  PRO C  37      -6.657  24.778  33.725  1.00 71.43           C  
ATOM   1569  N   PHE C  38      -7.523  20.180  34.665  1.00 75.95           N  
ATOM   1570  CA  PHE C  38      -6.992  18.824  34.739  1.00 75.95           C  
ATOM   1571  C   PHE C  38      -6.644  18.302  33.350  1.00 75.95           C  
ATOM   1572  CB  PHE C  38      -8.000  17.888  35.414  1.00 75.95           C  
ATOM   1573  O   PHE C  38      -5.677  17.556  33.186  1.00 75.95           O  
ATOM   1574  CG  PHE C  38      -8.428  18.342  36.783  1.00 75.95           C  
ATOM   1575  CD1 PHE C  38      -7.502  18.859  37.681  1.00 75.95           C  
ATOM   1576  CD2 PHE C  38      -9.759  18.253  37.172  1.00 75.95           C  
ATOM   1577  CE1 PHE C  38      -7.896  19.281  38.949  1.00 75.95           C  
ATOM   1578  CE2 PHE C  38     -10.160  18.673  38.438  1.00 75.95           C  
ATOM   1579  CZ  PHE C  38      -9.227  19.185  39.325  1.00 75.95           C  
ATOM   1580  N   SER C  39      -7.420  18.720  32.363  1.00 67.17           N  
ATOM   1581  CA  SER C  39      -7.192  18.276  30.992  1.00 67.17           C  
ATOM   1582  C   SER C  39      -5.823  18.720  30.488  1.00 67.17           C  
ATOM   1583  CB  SER C  39      -8.284  18.811  30.066  1.00 67.17           C  
ATOM   1584  O   SER C  39      -5.178  18.007  29.717  1.00 67.17           O  
ATOM   1585  OG  SER C  39      -8.413  20.216  30.200  1.00 67.17           O  
ATOM   1586  N   ASN C  40      -5.412  19.915  31.043  1.00 62.83           N  
ATOM   1587  CA  ASN C  40      -4.103  20.442  30.671  1.00 62.83           C  
ATOM   1588  C   ASN C  40      -2.975  19.675  31.353  1.00 62.83           C  
ATOM   1589  CB  ASN C  40      -4.010  21.933  31.004  1.00 62.83           C  
ATOM   1590  O   ASN C  40      -1.812  19.797  30.964  1.00 62.83           O  
ATOM   1591  CG  ASN C  40      -4.862  22.790  30.089  1.00 62.83           C  
ATOM   1592  ND2 ASN C  40      -4.715  24.105  30.202  1.00 62.83           N  
ATOM   1593  OD1 ASN C  40      -5.647  22.276  29.288  1.00 62.83           O  
ATOM   1594  N   LEU C  41      -3.446  18.970  32.435  1.00 65.18           N  
ATOM   1595  CA  LEU C  41      -2.467  18.196  33.190  1.00 65.18           C  
ATOM   1596  C   LEU C  41      -2.414  16.755  32.693  1.00 65.18           C  
ATOM   1597  CB  LEU C  41      -2.800  18.221  34.684  1.00 65.18           C  
ATOM   1598  O   LEU C  41      -1.708  15.922  33.266  1.00 65.18           O  
ATOM   1599  CG  LEU C  41      -2.834  19.598  35.348  1.00 65.18           C  
ATOM   1600  CD1 LEU C  41      -3.316  19.479  36.790  1.00 65.18           C  
ATOM   1601  CD2 LEU C  41      -1.459  20.254  35.290  1.00 65.18           C  
ATOM   1602  N   GLY C  42      -3.166  16.463  31.386  1.00 61.51           N  
ATOM   1603  CA  GLY C  42      -3.111  15.157  30.750  1.00 61.51           C  
ATOM   1604  C   GLY C  42      -4.281  14.264  31.118  1.00 61.51           C  
ATOM   1605  O   GLY C  42      -4.252  13.058  30.866  1.00 61.51           O  
ATOM   1606  N   MET C  43      -5.316  14.803  31.933  1.00 64.22           N  
ATOM   1607  CA  MET C  43      -6.470  14.002  32.329  1.00 64.22           C  
ATOM   1608  C   MET C  43      -7.345  13.675  31.123  1.00 64.22           C  
ATOM   1609  CB  MET C  43      -7.295  14.733  33.390  1.00 64.22           C  
ATOM   1610  O   MET C  43      -7.757  14.573  30.387  1.00 64.22           O  
ATOM   1611  CG  MET C  43      -8.445  13.910  33.947  1.00 64.22           C  
ATOM   1612  SD  MET C  43      -9.595  14.911  34.969  1.00 64.22           S  
ATOM   1613  CE  MET C  43     -10.435  15.860  33.671  1.00 64.22           C  
ATOM   1614  N   ASP C  44      -7.458  12.615  30.764  1.00 60.80           N  
ATOM   1615  CA  ASP C  44      -8.409  12.135  29.767  1.00 60.80           C  
ATOM   1616  C   ASP C  44      -9.517  11.310  30.416  1.00 60.80           C  
ATOM   1617  CB  ASP C  44      -7.693  11.305  28.698  1.00 60.80           C  
ATOM   1618  O   ASP C  44      -9.647  11.291  31.642  1.00 60.80           O  
ATOM   1619  CG  ASP C  44      -6.996  10.082  29.266  1.00 60.80           C  
ATOM   1620  OD1 ASP C  44      -7.317   9.669  30.401  1.00 60.80           O  
ATOM   1621  OD2 ASP C  44      -6.115   9.528  28.573  1.00 60.80           O  
ATOM   1622  N   SER C  45     -10.462  10.778  29.836  1.00 56.32           N  
ATOM   1623  CA  SER C  45     -11.654  10.128  30.372  1.00 56.32           C  
ATOM   1624  C   SER C  45     -11.285   9.005  31.335  1.00 56.32           C  
ATOM   1625  CB  SER C  45     -12.519   9.575  29.239  1.00 56.32           C  
ATOM   1626  O   SER C  45     -11.925   8.836  32.375  1.00 56.32           O  
ATOM   1627  OG  SER C  45     -12.770  10.574  28.265  1.00 56.32           O  
ATOM   1628  N   LEU C  46     -10.202   8.424  30.976  1.00 55.74           N  
ATOM   1629  CA  LEU C  46      -9.812   7.316  31.841  1.00 55.74           C  
ATOM   1630  C   LEU C  46      -9.276   7.830  33.173  1.00 55.74           C  
ATOM   1631  CB  LEU C  46      -8.757   6.445  31.155  1.00 55.74           C  
ATOM   1632  O   LEU C  46      -9.714   7.386  34.237  1.00 55.74           O  
ATOM   1633  CG  LEU C  46      -8.998   4.935  31.188  1.00 55.74           C  
ATOM   1634  CD1 LEU C  46      -9.270   4.411  29.782  1.00 55.74           C  
ATOM   1635  CD2 LEU C  46      -7.806   4.217  31.811  1.00 55.74           C  
ATOM   1636  N   ILE C  47      -8.390   8.755  33.002  1.00 64.17           N  
ATOM   1637  CA  ILE C  47      -7.828   9.326  34.220  1.00 64.17           C  
ATOM   1638  C   ILE C  47      -8.923  10.046  35.005  1.00 64.17           C  
ATOM   1639  CB  ILE C  47      -6.668  10.297  33.906  1.00 64.17           C  
ATOM   1640  O   ILE C  47      -8.972   9.960  36.235  1.00 64.17           O  
ATOM   1641  CG1 ILE C  47      -5.511   9.547  33.236  1.00 64.17           C  
ATOM   1642  CG2 ILE C  47      -6.197  11.006  35.180  1.00 64.17           C  
ATOM   1643  CD1 ILE C  47      -4.395  10.453  32.734  1.00 64.17           C  
ATOM   1644  N   GLY C  48      -9.744  10.622  34.262  1.00 67.98           N  
ATOM   1645  CA  GLY C  48     -10.863  11.282  34.916  1.00 67.98           C  
ATOM   1646  C   GLY C  48     -11.711  10.336  35.745  1.00 67.98           C  
ATOM   1647  O   GLY C  48     -12.085  10.658  36.875  1.00 67.98           O  
ATOM   1648  N   LEU C  49     -12.008   9.264  35.254  1.00 65.67           N  
ATOM   1649  CA  LEU C  49     -12.812   8.274  35.964  1.00 65.67           C  
ATOM   1650  C   LEU C  49     -12.078   7.764  37.200  1.00 65.67           C  
ATOM   1651  CB  LEU C  49     -13.157   7.103  35.041  1.00 65.67           C  
ATOM   1652  O   LEU C  49     -12.664   7.673  38.281  1.00 65.67           O  
ATOM   1653  CG  LEU C  49     -14.010   5.988  35.650  1.00 65.67           C  
ATOM   1654  CD1 LEU C  49     -15.397   6.515  36.004  1.00 65.67           C  
ATOM   1655  CD2 LEU C  49     -14.110   4.806  34.692  1.00 65.67           C  
ATOM   1656  N   GLU C  50     -10.888   7.548  36.957  1.00 66.82           N  
ATOM   1657  CA  GLU C  50     -10.080   7.082  38.081  1.00 66.82           C  
ATOM   1658  C   GLU C  50     -10.033   8.124  39.195  1.00 66.82           C  
ATOM   1659  CB  GLU C  50      -8.662   6.740  37.619  1.00 66.82           C  
ATOM   1660  O   GLU C  50     -10.178   7.788  40.373  1.00 66.82           O  
ATOM   1661  CG  GLU C  50      -7.860   5.939  38.635  1.00 66.82           C  
ATOM   1662  CD  GLU C  50      -6.456   5.601  38.160  1.00 66.82           C  
ATOM   1663  OE1 GLU C  50      -5.613   5.201  38.994  1.00 66.82           O  
ATOM   1664  OE2 GLU C  50      -6.197   5.738  36.943  1.00 66.82           O  
ATOM   1665  N   LEU C  51      -9.809   9.250  38.725  1.00 76.32           N  
ATOM   1666  CA  LEU C  51      -9.711  10.322  39.709  1.00 76.32           C  
ATOM   1667  C   LEU C  51     -11.044  10.532  40.419  1.00 76.32           C  
ATOM   1668  CB  LEU C  51      -9.263  11.624  39.041  1.00 76.32           C  
ATOM   1669  O   LEU C  51     -11.080  10.746  41.632  1.00 76.32           O  
ATOM   1670  CG  LEU C  51      -7.766  11.763  38.762  1.00 76.32           C  
ATOM   1671  CD1 LEU C  51      -7.514  12.901  37.778  1.00 76.32           C  
ATOM   1672  CD2 LEU C  51      -6.999  11.992  40.059  1.00 76.32           C  
ATOM   1673  N   ARG C  52     -12.029  10.352  39.676  1.00 74.75           N  
ATOM   1674  CA  ARG C  52     -13.357  10.456  40.272  1.00 74.75           C  
ATOM   1675  C   ARG C  52     -13.578   9.362  41.311  1.00 74.75           C  
ATOM   1676  CB  ARG C  52     -14.438  10.379  39.193  1.00 74.75           C  
ATOM   1677  O   ARG C  52     -14.063   9.633  42.412  1.00 74.75           O  
ATOM   1678  CG  ARG C  52     -15.857  10.465  39.734  1.00 74.75           C  
ATOM   1679  CD  ARG C  52     -16.858   9.803  38.798  1.00 74.75           C  
ATOM   1680  NE  ARG C  52     -16.734   8.348  38.818  1.00 74.75           N  
ATOM   1681  NH1 ARG C  52     -17.894   8.016  36.847  1.00 74.75           N  
ATOM   1682  NH2 ARG C  52     -17.057   6.224  38.007  1.00 74.75           N  
ATOM   1683  CZ  ARG C  52     -17.229   7.532  37.890  1.00 74.75           C  
ATOM   1684  N   ASN C  53     -13.153   8.236  41.030  1.00 69.66           N  
ATOM   1685  CA  ASN C  53     -13.312   7.114  41.949  1.00 69.66           C  
ATOM   1686  C   ASN C  53     -12.479   7.303  43.214  1.00 69.66           C  
ATOM   1687  CB  ASN C  53     -12.941   5.799  41.260  1.00 69.66           C  
ATOM   1688  O   ASN C  53     -12.934   6.985  44.314  1.00 69.66           O  
ATOM   1689  CG  ASN C  53     -13.949   5.387  40.206  1.00 69.66           C  
ATOM   1690  ND2 ASN C  53     -13.540   4.497  39.310  1.00 69.66           N  
ATOM   1691  OD1 ASN C  53     -15.086   5.866  40.196  1.00 69.66           O  
ATOM   1692  N   ARG C  54     -11.386   7.858  42.978  1.00 76.19           N  
ATOM   1693  CA  ARG C  54     -10.511   8.106  44.119  1.00 76.19           C  
ATOM   1694  C   ARG C  54     -11.092   9.182  45.030  1.00 76.19           C  
ATOM   1695  CB  ARG C  54      -9.115   8.516  43.647  1.00 76.19           C  
ATOM   1696  O   ARG C  54     -10.980   9.093  46.255  1.00 76.19           O  
ATOM   1697  CG  ARG C  54      -8.276   7.360  43.128  1.00 76.19           C  
ATOM   1698  CD  ARG C  54      -6.887   7.817  42.703  1.00 76.19           C  
ATOM   1699  NE  ARG C  54      -6.104   6.717  42.147  1.00 76.19           N  
ATOM   1700  NH1 ARG C  54      -4.383   6.895  43.678  1.00 76.19           N  
ATOM   1701  NH2 ARG C  54      -4.305   5.293  42.041  1.00 76.19           N  
ATOM   1702  CZ  ARG C  54      -4.932   6.304  42.623  1.00 76.19           C  
ATOM   1703  N   ILE C  55     -11.670  10.048  44.433  1.00 78.55           N  
ATOM   1704  CA  ILE C  55     -12.280  11.126  45.203  1.00 78.55           C  
ATOM   1705  C   ILE C  55     -13.474  10.589  45.989  1.00 78.55           C  
ATOM   1706  CB  ILE C  55     -12.720  12.293  44.291  1.00 78.55           C  
ATOM   1707  O   ILE C  55     -13.620  10.873  47.180  1.00 78.55           O  
ATOM   1708  CG1 ILE C  55     -11.495  13.014  43.717  1.00 78.55           C  
ATOM   1709  CG2 ILE C  55     -13.621  13.267  45.056  1.00 78.55           C  
ATOM   1710  CD1 ILE C  55     -11.822  13.996  42.600  1.00 78.55           C  
ATOM   1711  N   GLU C  56     -14.198   9.722  45.356  1.00 74.89           N  
ATOM   1712  CA  GLU C  56     -15.351   9.128  46.026  1.00 74.89           C  
ATOM   1713  C   GLU C  56     -14.918   8.269  47.212  1.00 74.89           C  
ATOM   1714  CB  GLU C  56     -16.172   8.291  45.043  1.00 74.89           C  
ATOM   1715  O   GLU C  56     -15.507   8.351  48.291  1.00 74.89           O  
ATOM   1716  CG  GLU C  56     -17.096   9.114  44.156  1.00 74.89           C  
ATOM   1717  CD  GLU C  56     -18.065   8.266  43.349  1.00 74.89           C  
ATOM   1718  OE1 GLU C  56     -19.194   8.732  43.072  1.00 74.89           O  
ATOM   1719  OE2 GLU C  56     -17.694   7.126  42.990  1.00 74.89           O  
ATOM   1720  N   ALA C  57     -13.924   7.608  47.032  1.00 70.86           N  
ATOM   1721  CA  ALA C  57     -13.415   6.713  48.068  1.00 70.86           C  
ATOM   1722  C   ALA C  57     -12.827   7.502  49.234  1.00 70.86           C  
ATOM   1723  CB  ALA C  57     -12.367   5.767  47.487  1.00 70.86           C  
ATOM   1724  O   ALA C  57     -13.069   7.175  50.399  1.00 70.86           O  
ATOM   1725  N   ALA C  58     -12.179   8.486  48.809  1.00 72.15           N  
ATOM   1726  CA  ALA C  58     -11.472   9.267  49.820  1.00 72.15           C  
ATOM   1727  C   ALA C  58     -12.448  10.081  50.666  1.00 72.15           C  
ATOM   1728  CB  ALA C  58     -10.448  10.188  49.162  1.00 72.15           C  
ATOM   1729  O   ALA C  58     -12.256  10.230  51.875  1.00 72.15           O  
ATOM   1730  N   LEU C  59     -13.570  10.480  50.071  1.00 72.31           N  
ATOM   1731  CA  LEU C  59     -14.462  11.400  50.769  1.00 72.31           C  
ATOM   1732  C   LEU C  59     -15.755  10.700  51.176  1.00 72.31           C  
ATOM   1733  CB  LEU C  59     -14.780  12.611  49.888  1.00 72.31           C  
ATOM   1734  O   LEU C  59     -16.558  11.257  51.927  1.00 72.31           O  
ATOM   1735  CG  LEU C  59     -13.592  13.487  49.486  1.00 72.31           C  
ATOM   1736  CD1 LEU C  59     -14.052  14.616  48.570  1.00 72.31           C  
ATOM   1737  CD2 LEU C  59     -12.896  14.045  50.723  1.00 72.31           C  
ATOM   1738  N   GLY C  60     -15.880   9.377  50.882  1.00 68.31           N  
ATOM   1739  CA  GLY C  60     -17.065   8.603  51.215  1.00 68.31           C  
ATOM   1740  C   GLY C  60     -18.344   9.205  50.665  1.00 68.31           C  
ATOM   1741  O   GLY C  60     -19.382   9.185  51.331  1.00 68.31           O  
ATOM   1742  N   ILE C  61     -18.192   9.919  49.513  1.00 71.75           N  
ATOM   1743  CA  ILE C  61     -19.354  10.554  48.902  1.00 71.75           C  
ATOM   1744  C   ILE C  61     -19.539  10.034  47.479  1.00 71.75           C  
ATOM   1745  CB  ILE C  61     -19.219  12.094  48.897  1.00 71.75           C  
ATOM   1746  O   ILE C  61     -18.625   9.435  46.907  1.00 71.75           O  
ATOM   1747  CG1 ILE C  61     -17.962  12.517  48.129  1.00 71.75           C  
ATOM   1748  CG2 ILE C  61     -19.196  12.638  50.329  1.00 71.75           C  
ATOM   1749  CD1 ILE C  61     -17.807  14.024  47.979  1.00 71.75           C  
ATOM   1750  N   THR C  62     -20.656  10.072  47.024  1.00 69.59           N  
ATOM   1751  CA  THR C  62     -20.934   9.787  45.621  1.00 69.59           C  
ATOM   1752  C   THR C  62     -21.016  11.079  44.813  1.00 69.59           C  
ATOM   1753  CB  THR C  62     -22.245   8.995  45.461  1.00 69.59           C  
ATOM   1754  O   THR C  62     -21.704  12.023  45.209  1.00 69.59           O  
ATOM   1755  CG2 THR C  62     -22.462   8.577  44.011  1.00 69.59           C  
ATOM   1756  OG1 THR C  62     -22.191   7.822  46.282  1.00 69.59           O  
ATOM   1757  N   VAL C  63     -20.230  11.186  43.799  1.00 74.22           N  
ATOM   1758  CA  VAL C  63     -20.147  12.411  43.011  1.00 74.22           C  
ATOM   1759  C   VAL C  63     -20.524  12.119  41.560  1.00 74.22           C  
ATOM   1760  CB  VAL C  63     -18.735  13.036  43.080  1.00 74.22           C  
ATOM   1761  O   VAL C  63     -20.459  10.971  41.115  1.00 74.22           O  
ATOM   1762  CG1 VAL C  63     -18.448  13.568  44.483  1.00 74.22           C  
ATOM   1763  CG2 VAL C  63     -17.679  12.013  42.666  1.00 74.22           C  
ATOM   1764  N   PRO C  64     -21.026  13.062  40.902  1.00 66.83           N  
ATOM   1765  CA  PRO C  64     -21.393  12.867  39.497  1.00 66.83           C  
ATOM   1766  C   PRO C  64     -20.215  12.410  38.638  1.00 66.83           C  
ATOM   1767  CB  PRO C  64     -21.880  14.252  39.064  1.00 66.83           C  
ATOM   1768  O   PRO C  64     -19.074  12.807  38.888  1.00 66.83           O  
ATOM   1769  CG  PRO C  64     -22.031  15.019  40.337  1.00 66.83           C  
ATOM   1770  CD  PRO C  64     -21.288  14.294  41.422  1.00 66.83           C  
ATOM   1771  N   ALA C  65     -20.512  11.693  37.577  1.00 64.37           N  
ATOM   1772  CA  ALA C  65     -19.509  11.104  36.694  1.00 64.37           C  
ATOM   1773  C   ALA C  65     -18.713  12.185  35.969  1.00 64.37           C  
ATOM   1774  CB  ALA C  65     -20.172  10.169  35.685  1.00 64.37           C  
ATOM   1775  O   ALA C  65     -17.559  11.969  35.593  1.00 64.37           O  
ATOM   1776  N   THR C  66     -19.224  13.283  35.771  1.00 65.73           N  
ATOM   1777  CA  THR C  66     -18.604  14.351  34.994  1.00 65.73           C  
ATOM   1778  C   THR C  66     -17.925  15.363  35.912  1.00 65.73           C  
ATOM   1779  CB  THR C  66     -19.638  15.070  34.108  1.00 65.73           C  
ATOM   1780  O   THR C  66     -17.649  16.493  35.503  1.00 65.73           O  
ATOM   1781  CG2 THR C  66     -20.208  14.128  33.053  1.00 65.73           C  
ATOM   1782  OG1 THR C  66     -20.708  15.553  34.929  1.00 65.73           O  
ATOM   1783  N   LEU C  67     -17.758  14.962  37.113  1.00 71.38           N  
ATOM   1784  CA  LEU C  67     -17.280  15.847  38.169  1.00 71.38           C  
ATOM   1785  C   LEU C  67     -16.044  16.616  37.715  1.00 71.38           C  
ATOM   1786  CB  LEU C  67     -16.962  15.048  39.435  1.00 71.38           C  
ATOM   1787  O   LEU C  67     -16.012  17.847  37.786  1.00 71.38           O  
ATOM   1788  CG  LEU C  67     -16.416  15.845  40.621  1.00 71.38           C  
ATOM   1789  CD1 LEU C  67     -17.515  16.710  41.228  1.00 71.38           C  
ATOM   1790  CD2 LEU C  67     -15.825  14.908  41.669  1.00 71.38           C  
ATOM   1791  N   LEU C  68     -15.143  15.975  37.098  1.00 77.15           N  
ATOM   1792  CA  LEU C  68     -13.828  16.555  36.845  1.00 77.15           C  
ATOM   1793  C   LEU C  68     -13.843  17.408  35.582  1.00 77.15           C  
ATOM   1794  CB  LEU C  68     -12.772  15.454  36.719  1.00 77.15           C  
ATOM   1795  O   LEU C  68     -12.968  18.255  35.389  1.00 77.15           O  
ATOM   1796  CG  LEU C  68     -12.459  14.664  37.991  1.00 77.15           C  
ATOM   1797  CD1 LEU C  68     -11.536  13.492  37.674  1.00 77.15           C  
ATOM   1798  CD2 LEU C  68     -11.835  15.573  39.044  1.00 77.15           C  
ATOM   1799  N   TRP C  69     -14.879  17.159  34.865  1.00 69.42           N  
ATOM   1800  CA  TRP C  69     -15.038  17.988  33.674  1.00 69.42           C  
ATOM   1801  C   TRP C  69     -15.841  19.246  33.989  1.00 69.42           C  
ATOM   1802  CB  TRP C  69     -15.721  17.198  32.555  1.00 69.42           C  
ATOM   1803  O   TRP C  69     -15.603  20.305  33.404  1.00 69.42           O  
ATOM   1804  CG  TRP C  69     -14.911  16.046  32.041  1.00 69.42           C  
ATOM   1805  CD1 TRP C  69     -15.095  14.720  32.320  1.00 69.42           C  
ATOM   1806  CD2 TRP C  69     -13.786  16.119  31.161  1.00 69.42           C  
ATOM   1807  CE2 TRP C  69     -13.336  14.797  30.947  1.00 69.42           C  
ATOM   1808  CE3 TRP C  69     -13.114  17.175  30.530  1.00 69.42           C  
ATOM   1809  NE1 TRP C  69     -14.151  13.964  31.665  1.00 69.42           N  
ATOM   1810  CH2 TRP C  69     -11.603  15.555  29.524  1.00 69.42           C  
ATOM   1811  CZ2 TRP C  69     -12.242  14.504  30.128  1.00 69.42           C  
ATOM   1812  CZ3 TRP C  69     -12.026  16.881  29.716  1.00 69.42           C  
ATOM   1813  N   THR C  70     -16.831  18.994  35.003  1.00 71.17           N  
ATOM   1814  CA  THR C  70     -17.671  20.103  35.441  1.00 71.17           C  
ATOM   1815  C   THR C  70     -16.877  21.073  36.310  1.00 71.17           C  
ATOM   1816  CB  THR C  70     -18.900  19.599  36.220  1.00 71.17           C  
ATOM   1817  O   THR C  70     -17.032  22.291  36.191  1.00 71.17           O  
ATOM   1818  CG2 THR C  70     -19.849  20.746  36.551  1.00 71.17           C  
ATOM   1819  OG1 THR C  70     -19.597  18.630  35.427  1.00 71.17           O  
ATOM   1820  N   TYR C  71     -15.947  20.522  37.192  1.00 78.23           N  
ATOM   1821  CA  TYR C  71     -15.061  21.281  38.067  1.00 78.23           C  
ATOM   1822  C   TYR C  71     -13.601  20.936  37.797  1.00 78.23           C  
ATOM   1823  CB  TYR C  71     -15.398  21.013  39.537  1.00 78.23           C  
ATOM   1824  O   TYR C  71     -12.997  20.150  38.531  1.00 78.23           O  
ATOM   1825  CG  TYR C  71     -16.845  21.265  39.884  1.00 78.23           C  
ATOM   1826  CD1 TYR C  71     -17.306  22.554  40.142  1.00 78.23           C  
ATOM   1827  CD2 TYR C  71     -17.754  20.215  39.955  1.00 78.23           C  
ATOM   1828  CE1 TYR C  71     -18.638  22.791  40.463  1.00 78.23           C  
ATOM   1829  CE2 TYR C  71     -19.089  20.440  40.276  1.00 78.23           C  
ATOM   1830  OH  TYR C  71     -20.841  21.958  40.846  1.00 78.23           O  
ATOM   1831  CZ  TYR C  71     -19.521  21.729  40.528  1.00 78.23           C  
ATOM   1832  N   PRO C  72     -13.003  21.444  36.661  1.00 77.32           N  
ATOM   1833  CA  PRO C  72     -11.799  20.953  35.987  1.00 77.32           C  
ATOM   1834  C   PRO C  72     -10.513  21.378  36.692  1.00 77.32           C  
ATOM   1835  CB  PRO C  72     -11.892  21.583  34.595  1.00 77.32           C  
ATOM   1836  O   PRO C  72      -9.418  21.004  36.265  1.00 77.32           O  
ATOM   1837  CG  PRO C  72     -12.704  22.822  34.791  1.00 77.32           C  
ATOM   1838  CD  PRO C  72     -13.632  22.606  35.951  1.00 77.32           C  
ATOM   1839  N   THR C  73     -10.583  22.155  37.810  1.00 79.77           N  
ATOM   1840  CA  THR C  73      -9.397  22.562  38.556  1.00 79.77           C  
ATOM   1841  C   THR C  73      -9.504  22.135  40.017  1.00 79.77           C  
ATOM   1842  CB  THR C  73      -9.183  24.085  38.478  1.00 79.77           C  
ATOM   1843  O   THR C  73     -10.604  21.891  40.519  1.00 79.77           O  
ATOM   1844  CG2 THR C  73      -9.162  24.564  37.030  1.00 79.77           C  
ATOM   1845  OG1 THR C  73     -10.246  24.747  39.173  1.00 79.77           O  
ATOM   1846  N   VAL C  74      -8.511  22.063  40.725  1.00 83.71           N  
ATOM   1847  CA  VAL C  74      -8.492  21.671  42.130  1.00 83.71           C  
ATOM   1848  C   VAL C  74      -9.330  22.650  42.951  1.00 83.71           C  
ATOM   1849  CB  VAL C  74      -7.051  21.610  42.684  1.00 83.71           C  
ATOM   1850  O   VAL C  74     -10.067  22.242  43.852  1.00 83.71           O  
ATOM   1851  CG1 VAL C  74      -7.062  21.472  44.205  1.00 83.71           C  
ATOM   1852  CG2 VAL C  74      -6.284  20.454  42.045  1.00 83.71           C  
ATOM   1853  N   ALA C  75      -9.238  23.995  42.657  1.00 74.31           N  
ATOM   1854  CA  ALA C  75      -9.987  25.014  43.387  1.00 74.31           C  
ATOM   1855  C   ALA C  75     -11.490  24.835  43.193  1.00 74.31           C  
ATOM   1856  CB  ALA C  75      -9.558  26.410  42.943  1.00 74.31           C  
ATOM   1857  O   ALA C  75     -12.252  24.837  44.162  1.00 74.31           O  
ATOM   1858  N   ALA C  76     -11.812  24.644  41.874  1.00 78.20           N  
ATOM   1859  CA  ALA C  76     -13.231  24.457  41.582  1.00 78.20           C  
ATOM   1860  C   ALA C  76     -13.746  23.150  42.178  1.00 78.20           C  
ATOM   1861  CB  ALA C  76     -13.472  24.482  40.075  1.00 78.20           C  
ATOM   1862  O   ALA C  76     -14.853  23.102  42.722  1.00 78.20           O  
ATOM   1863  N   LEU C  77     -12.922  22.133  41.986  1.00 84.00           N  
ATOM   1864  CA  LEU C  77     -13.296  20.815  42.487  1.00 84.00           C  
ATOM   1865  C   LEU C  77     -13.447  20.833  44.004  1.00 84.00           C  
ATOM   1866  CB  LEU C  77     -12.254  19.771  42.079  1.00 84.00           C  
ATOM   1867  O   LEU C  77     -14.434  20.323  44.540  1.00 84.00           O  
ATOM   1868  CG  LEU C  77     -12.498  18.342  42.567  1.00 84.00           C  
ATOM   1869  CD1 LEU C  77     -13.825  17.817  42.028  1.00 84.00           C  
ATOM   1870  CD2 LEU C  77     -11.348  17.431  42.152  1.00 84.00           C  
ATOM   1871  N   SER C  78     -12.617  21.404  44.836  1.00 80.53           N  
ATOM   1872  CA  SER C  78     -12.648  21.458  46.294  1.00 80.53           C  
ATOM   1873  C   SER C  78     -13.843  22.264  46.792  1.00 80.53           C  
ATOM   1874  CB  SER C  78     -11.353  22.064  46.836  1.00 80.53           C  
ATOM   1875  O   SER C  78     -14.496  21.880  47.765  1.00 80.53           O  
ATOM   1876  OG  SER C  78     -11.177  23.386  46.355  1.00 80.53           O  
ATOM   1877  N   GLY C  79     -14.155  23.410  46.227  1.00 74.15           N  
ATOM   1878  CA  GLY C  79     -15.323  24.199  46.583  1.00 74.15           C  
ATOM   1879  C   GLY C  79     -16.621  23.420  46.487  1.00 74.15           C  
ATOM   1880  O   GLY C  79     -17.446  23.463  47.402  1.00 74.15           O  
ATOM   1881  N   ASN C  80     -16.673  22.716  45.334  1.00 77.48           N  
ATOM   1882  CA  ASN C  80     -17.875  21.914  45.133  1.00 77.48           C  
ATOM   1883  C   ASN C  80     -17.979  20.792  46.162  1.00 77.48           C  
ATOM   1884  CB  ASN C  80     -17.905  21.338  43.715  1.00 77.48           C  
ATOM   1885  O   ASN C  80     -19.058  20.535  46.699  1.00 77.48           O  
ATOM   1886  CG  ASN C  80     -19.115  20.459  43.468  1.00 77.48           C  
ATOM   1887  ND2 ASN C  80     -20.245  21.080  43.151  1.00 77.48           N  
ATOM   1888  OD1 ASN C  80     -19.035  19.231  43.562  1.00 77.48           O  
ATOM   1889  N   LEU C  81     -16.929  20.176  46.406  1.00 79.99           N  
ATOM   1890  CA  LEU C  81     -16.928  19.045  47.327  1.00 79.99           C  
ATOM   1891  C   LEU C  81     -17.252  19.500  48.746  1.00 79.99           C  
ATOM   1892  CB  LEU C  81     -15.572  18.334  47.304  1.00 79.99           C  
ATOM   1893  O   LEU C  81     -17.922  18.785  49.495  1.00 79.99           O  
ATOM   1894  CG  LEU C  81     -15.270  17.493  46.063  1.00 79.99           C  
ATOM   1895  CD1 LEU C  81     -13.841  16.963  46.117  1.00 79.99           C  
ATOM   1896  CD2 LEU C  81     -16.266  16.346  45.938  1.00 79.99           C  
ATOM   1897  N   LEU C  82     -16.914  20.657  49.293  1.00 73.30           N  
ATOM   1898  CA  LEU C  82     -17.232  21.202  50.609  1.00 73.30           C  
ATOM   1899  C   LEU C  82     -18.728  21.465  50.741  1.00 73.30           C  
ATOM   1900  CB  LEU C  82     -16.450  22.494  50.857  1.00 73.30           C  
ATOM   1901  O   LEU C  82     -19.310  21.246  51.806  1.00 73.30           O  
ATOM   1902  CG  LEU C  82     -15.074  22.341  51.507  1.00 73.30           C  
ATOM   1903  CD1 LEU C  82     -14.218  23.572  51.232  1.00 73.30           C  
ATOM   1904  CD2 LEU C  82     -15.215  22.105  53.007  1.00 73.30           C  
ATOM   1905  N   ASP C  83     -19.299  21.986  49.569  1.00 68.38           N  
ATOM   1906  CA  ASP C  83     -20.741  22.209  49.564  1.00 68.38           C  
ATOM   1907  C   ASP C  83     -21.500  20.897  49.751  1.00 68.38           C  
ATOM   1908  CB  ASP C  83     -21.175  22.886  48.262  1.00 68.38           C  
ATOM   1909  O   ASP C  83     -22.488  20.845  50.486  1.00 68.38           O  
ATOM   1910  CG  ASP C  83     -20.818  24.361  48.214  1.00 68.38           C  
ATOM   1911  OD1 ASP C  83     -20.468  24.939  49.265  1.00 68.38           O  
ATOM   1912  OD2 ASP C  83     -20.891  24.952  47.114  1.00 68.38           O  
ATOM   1913  N   ILE C  84     -20.969  19.909  49.041  1.00 69.47           N  
ATOM   1914  CA  ILE C  84     -21.604  18.598  49.114  1.00 69.47           C  
ATOM   1915  C   ILE C  84     -21.472  18.039  50.529  1.00 69.47           C  
ATOM   1916  CB  ILE C  84     -20.991  17.615  48.091  1.00 69.47           C  
ATOM   1917  O   ILE C  84     -22.425  17.476  51.073  1.00 69.47           O  
ATOM   1918  CG1 ILE C  84     -21.286  18.082  46.661  1.00 69.47           C  
ATOM   1919  CG2 ILE C  84     -21.517  16.196  48.323  1.00 69.47           C  
ATOM   1920  CD1 ILE C  84     -20.578  17.268  45.586  1.00 69.47           C  
ATOM   1921  N   LEU C  85     -20.447  18.263  51.146  1.00 65.25           N  
ATOM   1922  CA  LEU C  85     -20.159  17.708  52.465  1.00 65.25           C  
ATOM   1923  C   LEU C  85     -20.916  18.466  53.550  1.00 65.25           C  
ATOM   1924  CB  LEU C  85     -18.655  17.754  52.748  1.00 65.25           C  
ATOM   1925  O   LEU C  85     -21.258  17.895  54.588  1.00 65.25           O  
ATOM   1926  CG  LEU C  85     -17.785  16.778  51.953  1.00 65.25           C  
ATOM   1927  CD1 LEU C  85     -16.310  17.123  52.124  1.00 65.25           C  
ATOM   1928  CD2 LEU C  85     -18.058  15.342  52.388  1.00 65.25           C  
ATOM   1929  N   GLY C  86     -21.213  19.831  53.631  1.00 52.68           N  
ATOM   1930  CA  GLY C  86     -21.907  20.633  54.626  1.00 52.68           C  
ATOM   1931  C   GLY C  86     -23.378  20.282  54.755  1.00 52.68           C  
ATOM   1932  O   GLY C  86     -23.955  20.394  55.839  1.00 52.68           O  
ATOM   1933  N   THR C  87     -24.160  20.058  53.724  1.00 38.63           N  
ATOM   1934  CA  THR C  87     -25.587  19.825  53.910  1.00 38.63           C  
ATOM   1935  C   THR C  87     -25.826  18.567  54.741  1.00 38.63           C  
ATOM   1936  CB  THR C  87     -26.313  19.695  52.558  1.00 38.63           C  
ATOM   1937  O   THR C  87     -26.867  18.433  55.388  1.00 38.63           O  
ATOM   1938  CG2 THR C  87     -26.692  21.065  52.003  1.00 38.63           C  
ATOM   1939  OG1 THR C  87     -25.452  19.035  51.622  1.00 38.63           O  
ATOM   1940  N   GLU C  88     -25.091  17.536  54.563  1.00 34.16           N  
ATOM   1941  CA  GLU C  88     -25.558  16.209  54.954  1.00 34.16           C  
ATOM   1942  C   GLU C  88     -25.272  15.936  56.428  1.00 34.16           C  
ATOM   1943  CB  GLU C  88     -24.908  15.131  54.084  1.00 34.16           C  
ATOM   1944  O   GLU C  88     -25.357  14.793  56.881  1.00 34.16           O  
ATOM   1945  CG  GLU C  88     -25.716  14.770  52.846  1.00 34.16           C  
ATOM   1946  CD  GLU C  88     -25.227  13.506  52.157  1.00 34.16           C  
ATOM   1947  OE1 GLU C  88     -25.908  13.020  51.226  1.00 34.16           O  
ATOM   1948  OE2 GLU C  88     -24.154  12.998  52.552  1.00 34.16           O  
ATOM   1949  N   VAL C  89     -25.000  16.868  57.339  1.00 30.63           N  
ATOM   1950  CA  VAL C  89     -24.420  16.134  58.459  1.00 30.63           C  
ATOM   1951  C   VAL C  89     -25.529  15.454  59.260  1.00 30.63           C  
ATOM   1952  CB  VAL C  89     -23.592  17.060  59.377  1.00 30.63           C  
ATOM   1953  O   VAL C  89     -25.324  15.072  60.414  1.00 30.63           O  
ATOM   1954  CG1 VAL C  89     -22.826  16.245  60.417  1.00 30.63           C  
ATOM   1955  CG2 VAL C  89     -22.632  17.912  58.548  1.00 30.63           C  
ATOM   1956  N   ARG C  90     -26.864  15.715  59.280  1.00 24.38           N  
ATOM   1957  CA  ARG C  90     -27.457  15.182  60.503  1.00 24.38           C  
ATOM   1958  C   ARG C  90     -27.335  13.663  60.553  1.00 24.38           C  
ATOM   1959  CB  ARG C  90     -28.926  15.594  60.612  1.00 24.38           C  
ATOM   1960  O   ARG C  90     -27.768  13.031  61.519  1.00 24.38           O  
ATOM   1961  CG  ARG C  90     -29.184  16.690  61.634  1.00 24.38           C  
ATOM   1962  CD  ARG C  90     -30.659  17.062  61.702  1.00 24.38           C  
ATOM   1963  NE  ARG C  90     -30.907  18.102  62.696  1.00 24.38           N  
ATOM   1964  NH1 ARG C  90     -33.172  18.261  62.266  1.00 24.38           N  
ATOM   1965  NH2 ARG C  90     -32.208  19.588  63.868  1.00 24.38           N  
ATOM   1966  CZ  ARG C  90     -32.095  18.648  62.941  1.00 24.38           C  
ATOM   1967  N   GLY C  91     -27.437  12.937  59.455  1.00 22.01           N  
ATOM   1968  CA  GLY C  91     -28.242  11.752  59.702  1.00 22.01           C  
ATOM   1969  C   GLY C  91     -27.782  10.958  60.911  1.00 22.01           C  
ATOM   1970  O   GLY C  91     -26.778  11.301  61.538  1.00 22.01           O  
ATOM   1971  N   GLU C  92     -28.066   9.720  60.817  1.00 20.80           N  
ATOM   1972  CA  GLU C  92     -28.558   8.484  61.416  1.00 20.80           C  
ATOM   1973  C   GLU C  92     -27.432   7.718  62.105  1.00 20.80           C  
ATOM   1974  CB  GLU C  92     -29.224   7.601  60.358  1.00 20.80           C  
ATOM   1975  O   GLU C  92     -26.278   7.782  61.676  1.00 20.80           O  
ATOM   1976  CG  GLU C  92     -30.744   7.581  60.441  1.00 20.80           C  
ATOM   1977  CD  GLU C  92     -31.397   6.817  59.301  1.00 20.80           C  
ATOM   1978  OE1 GLU C  92     -32.646   6.743  59.257  1.00 20.80           O  
ATOM   1979  OE2 GLU C  92     -30.654   6.288  58.444  1.00 20.80           O  
ATOM   1980  N   ALA C  93     -27.829   7.176  63.179  1.00 21.06           N  
ATOM   1981  CA  ALA C  93     -27.375   6.161  64.126  1.00 21.06           C  
ATOM   1982  C   ALA C  93     -27.096   4.838  63.420  1.00 21.06           C  
ATOM   1983  CB  ALA C  93     -28.411   5.963  65.230  1.00 21.06           C  
ATOM   1984  O   ALA C  93     -27.891   4.390  62.590  1.00 21.06           O  
ATOM   1985  N   PRO C  94     -25.907   4.419  63.433  1.00 21.31           N  
ATOM   1986  CA  PRO C  94     -25.167   3.199  63.104  1.00 21.31           C  
ATOM   1987  C   PRO C  94     -25.607   1.998  63.938  1.00 21.31           C  
ATOM   1988  CB  PRO C  94     -23.715   3.574  63.411  1.00 21.31           C  
ATOM   1989  O   PRO C  94     -25.449   2.000  65.162  1.00 21.31           O  
ATOM   1990  CG  PRO C  94     -23.803   4.870  64.149  1.00 21.31           C  
ATOM   1991  CD  PRO C  94     -25.235   5.325  64.146  1.00 21.31           C  
ATOM   1992  N   SER C  95     -26.853   1.351  63.603  1.00 21.00           N  
ATOM   1993  CA  SER C  95     -27.624   0.227  64.125  1.00 21.00           C  
ATOM   1994  C   SER C  95     -26.782  -1.043  64.179  1.00 21.00           C  
ATOM   1995  CB  SER C  95     -28.869  -0.013  63.269  1.00 21.00           C  
ATOM   1996  O   SER C  95     -25.643  -1.060  63.707  1.00 21.00           O  
ATOM   1997  OG  SER C  95     -29.360  -1.329  63.454  1.00 21.00           O  
ATOM   1998  N   ALA C  96     -27.424  -2.187  63.674  1.00 20.94           N  
ATOM   1999  CA  ALA C  96     -27.692  -3.604  63.908  1.00 20.94           C  
ATOM   2000  C   ALA C  96     -26.473  -4.456  63.566  1.00 20.94           C  
ATOM   2001  CB  ALA C  96     -28.900  -4.059  63.092  1.00 20.94           C  
ATOM   2002  O   ALA C  96     -26.010  -5.247  64.392  1.00 20.94           O  
ATOM   2003  N   LEU C  97     -26.444  -5.209  62.450  1.00 22.89           N  
ATOM   2004  CA  LEU C  97     -26.020  -6.511  61.947  1.00 22.89           C  
ATOM   2005  C   LEU C  97     -24.623  -6.431  61.339  1.00 22.89           C  
ATOM   2006  CB  LEU C  97     -27.013  -7.033  60.905  1.00 22.89           C  
ATOM   2007  O   LEU C  97     -23.802  -7.328  61.539  1.00 22.89           O  
ATOM   2008  CG  LEU C  97     -28.230  -7.786  61.446  1.00 22.89           C  
ATOM   2009  CD1 LEU C  97     -29.364  -7.761  60.428  1.00 22.89           C  
ATOM   2010  CD2 LEU C  97     -27.856  -9.221  61.802  1.00 22.89           C  
ATOM   2011  N   ALA C  98     -24.152  -5.677  60.525  1.00 24.26           N  
ATOM   2012  CA  ALA C  98     -22.916  -5.977  59.808  1.00 24.26           C  
ATOM   2013  C   ALA C  98     -21.706  -5.872  60.732  1.00 24.26           C  
ATOM   2014  CB  ALA C  98     -22.752  -5.041  58.614  1.00 24.26           C  
ATOM   2015  O   ALA C  98     -20.606  -5.532  60.289  1.00 24.26           O  
ATOM   2016  N   GLY C  99     -21.696  -6.253  62.188  1.00 24.07           N  
ATOM   2017  CA  GLY C  99     -20.794  -6.637  63.263  1.00 24.07           C  
ATOM   2018  C   GLY C  99     -19.850  -7.760  62.876  1.00 24.07           C  
ATOM   2019  O   GLY C  99     -18.650  -7.536  62.704  1.00 24.07           O  
ATOM   2020  N   LEU C 100     -19.846  -8.914  63.433  1.00 25.22           N  
ATOM   2021  CA  LEU C 100     -18.918  -9.969  63.824  1.00 25.22           C  
ATOM   2022  C   LEU C 100     -18.837 -11.047  62.749  1.00 25.22           C  
ATOM   2023  CB  LEU C 100     -19.343 -10.591  65.156  1.00 25.22           C  
ATOM   2024  O   LEU C 100     -17.918 -11.870  62.757  1.00 25.22           O  
ATOM   2025  CG  LEU C 100     -18.219 -10.931  66.136  1.00 25.22           C  
ATOM   2026  CD1 LEU C 100     -17.985  -9.771  67.098  1.00 25.22           C  
ATOM   2027  CD2 LEU C 100     -18.545 -12.210  66.901  1.00 25.22           C  
ATOM   2028  N   ASP C 101     -19.523 -11.259  61.667  1.00 26.00           N  
ATOM   2029  CA  ASP C 101     -19.448 -12.578  61.046  1.00 26.00           C  
ATOM   2030  C   ASP C 101     -18.034 -12.872  60.549  1.00 26.00           C  
ATOM   2031  CB  ASP C 101     -20.445 -12.685  59.890  1.00 26.00           C  
ATOM   2032  O   ASP C 101     -17.497 -13.954  60.792  1.00 26.00           O  
ATOM   2033  CG  ASP C 101     -21.888 -12.762  60.357  1.00 26.00           C  
ATOM   2034  OD1 ASP C 101     -22.132 -13.133  61.526  1.00 26.00           O  
ATOM   2035  OD2 ASP C 101     -22.789 -12.452  59.549  1.00 26.00           O  
ATOM   2036  N   ALA C 102     -17.339 -12.194  59.532  1.00 24.16           N  
ATOM   2037  CA  ALA C 102     -16.472 -12.883  58.580  1.00 24.16           C  
ATOM   2038  C   ALA C 102     -15.124 -13.221  59.211  1.00 24.16           C  
ATOM   2039  CB  ALA C 102     -16.272 -12.032  57.329  1.00 24.16           C  
ATOM   2040  O   ALA C 102     -14.264 -13.826  58.566  1.00 24.16           O  
ATOM   2041  N   LEU C 103     -14.834 -12.960  60.426  1.00 26.45           N  
ATOM   2042  CA  LEU C 103     -13.488 -13.395  60.783  1.00 26.45           C  
ATOM   2043  C   LEU C 103     -13.350 -14.907  60.643  1.00 26.45           C  
ATOM   2044  CB  LEU C 103     -13.149 -12.971  62.215  1.00 26.45           C  
ATOM   2045  O   LEU C 103     -12.282 -15.407  60.281  1.00 26.45           O  
ATOM   2046  CG  LEU C 103     -11.666 -12.976  62.591  1.00 26.45           C  
ATOM   2047  CD1 LEU C 103     -10.966 -11.757  62.000  1.00 26.45           C  
ATOM   2048  CD2 LEU C 103     -11.499 -13.013  64.106  1.00 26.45           C  
ATOM   2049  N   GLU C 104     -14.234 -15.969  60.430  1.00 29.30           N  
ATOM   2050  CA  GLU C 104     -13.912 -17.303  59.932  1.00 29.30           C  
ATOM   2051  C   GLU C 104     -13.575 -17.271  58.444  1.00 29.30           C  
ATOM   2052  CB  GLU C 104     -15.073 -18.267  60.187  1.00 29.30           C  
ATOM   2053  O   GLU C 104     -12.898 -18.167  57.936  1.00 29.30           O  
ATOM   2054  CG  GLU C 104     -14.851 -19.197  61.371  1.00 29.30           C  
ATOM   2055  CD  GLU C 104     -16.061 -20.061  61.691  1.00 29.30           C  
ATOM   2056  OE1 GLU C 104     -15.990 -20.880  62.636  1.00 29.30           O  
ATOM   2057  OE2 GLU C 104     -17.088 -19.919  60.990  1.00 29.30           O  
ATOM   2058  N   ALA C 105     -13.432 -16.875  57.455  1.00 27.14           N  
ATOM   2059  CA  ALA C 105     -13.198 -18.046  56.614  1.00 27.14           C  
ATOM   2060  C   ALA C 105     -11.954 -18.805  57.065  1.00 27.14           C  
ATOM   2061  CB  ALA C 105     -13.064 -17.631  55.151  1.00 27.14           C  
ATOM   2062  O   ALA C 105     -11.980 -20.031  57.195  1.00 27.14           O  
ATOM   2063  N   ALA C 106     -10.716 -19.124  56.559  1.00 25.80           N  
ATOM   2064  CA  ALA C 106     -10.027 -20.412  56.541  1.00 25.80           C  
ATOM   2065  C   ALA C 106      -8.948 -20.472  57.618  1.00 25.80           C  
ATOM   2066  CB  ALA C 106      -9.416 -20.670  55.166  1.00 25.80           C  
ATOM   2067  O   ALA C 106      -8.771 -21.502  58.273  1.00 25.80           O  
ATOM   2068  N   LEU C 107      -7.836 -19.735  57.353  1.00 25.65           N  
ATOM   2069  CA  LEU C 107      -6.935 -20.870  57.182  1.00 25.65           C  
ATOM   2070  C   LEU C 107      -7.137 -21.897  58.291  1.00 25.65           C  
ATOM   2071  CB  LEU C 107      -5.478 -20.400  57.164  1.00 25.65           C  
ATOM   2072  O   LEU C 107      -7.229 -21.537  59.467  1.00 25.65           O  
ATOM   2073  CG  LEU C 107      -4.823 -20.275  55.788  1.00 25.65           C  
ATOM   2074  CD1 LEU C 107      -3.776 -19.166  55.799  1.00 25.65           C  
ATOM   2075  CD2 LEU C 107      -4.200 -21.602  55.369  1.00 25.65           C  
ATOM   2076  N   PRO C 108      -7.301 -22.163  58.150  1.00 28.04           N  
ATOM   2077  CA  PRO C 108      -6.370 -21.149  57.650  1.00 28.04           C  
ATOM   2078  C   PRO C 108      -6.200 -19.978  58.615  1.00 28.04           C  
ATOM   2079  CB  PRO C 108      -7.019 -20.689  56.342  1.00 28.04           C  
ATOM   2080  O   PRO C 108      -7.176 -19.520  59.214  1.00 28.04           O  
ATOM   2081  CG  PRO C 108      -8.160 -21.630  56.130  1.00 28.04           C  
ATOM   2082  CD  PRO C 108      -8.390 -22.395  57.402  1.00 28.04           C  
ATOM   2083  N   GLU C 109      -5.229 -19.882  59.139  1.00 31.58           N  
ATOM   2084  CA  GLU C 109      -4.391 -21.076  59.199  1.00 31.58           C  
ATOM   2085  C   GLU C 109      -3.797 -21.264  60.592  1.00 31.58           C  
ATOM   2086  CB  GLU C 109      -3.272 -21.000  58.156  1.00 31.58           C  
ATOM   2087  O   GLU C 109      -2.677 -20.825  60.860  1.00 31.58           O  
ATOM   2088  CG  GLU C 109      -3.761 -21.114  56.720  1.00 31.58           C  
ATOM   2089  CD  GLU C 109      -2.640 -21.356  55.722  1.00 31.58           C  
ATOM   2090  OE1 GLU C 109      -2.931 -21.578  54.524  1.00 31.58           O  
ATOM   2091  OE2 GLU C 109      -1.462 -21.326  56.141  1.00 31.58           O  
ATOM   2092  N   VAL C 110      -4.938 -21.428  61.703  1.00 28.20           N  
ATOM   2093  CA  VAL C 110      -4.417 -21.000  62.997  1.00 28.20           C  
ATOM   2094  C   VAL C 110      -3.278 -21.922  63.426  1.00 28.20           C  
ATOM   2095  CB  VAL C 110      -5.522 -20.979  64.076  1.00 28.20           C  
ATOM   2096  O   VAL C 110      -3.123 -23.020  62.887  1.00 28.20           O  
ATOM   2097  CG1 VAL C 110      -4.961 -20.506  65.415  1.00 28.20           C  
ATOM   2098  CG2 VAL C 110      -6.682 -20.088  63.634  1.00 28.20           C  
ATOM   2099  N   PRO C 111      -3.356 -22.563  64.676  1.00 30.32           N  
ATOM   2100  CA  PRO C 111      -2.422 -22.366  65.786  1.00 30.32           C  
ATOM   2101  C   PRO C 111      -1.727 -23.659  66.209  1.00 30.32           C  
ATOM   2102  CB  PRO C 111      -3.317 -21.835  66.909  1.00 30.32           C  
ATOM   2103  O   PRO C 111      -2.392 -24.665  66.469  1.00 30.32           O  
ATOM   2104  CG  PRO C 111      -4.706 -21.928  66.367  1.00 30.32           C  
ATOM   2105  CD  PRO C 111      -4.637 -22.469  64.968  1.00 30.32           C  
ATOM   2106  N   ALA C 112      -0.880 -24.396  65.607  1.00 29.25           N  
ATOM   2107  CA  ALA C 112      -0.724 -25.844  65.500  1.00 29.25           C  
ATOM   2108  C   ALA C 112      -0.938 -26.520  66.852  1.00 29.25           C  
ATOM   2109  CB  ALA C 112       0.657 -26.191  64.949  1.00 29.25           C  
ATOM   2110  O   ALA C 112      -1.520 -27.605  66.925  1.00 29.25           O  
ATOM   2111  N   THR C 113      -0.363 -26.896  68.014  1.00 30.47           N  
ATOM   2112  CA  THR C 113      -1.258 -27.832  68.686  1.00 30.47           C  
ATOM   2113  C   THR C 113      -2.614 -27.186  68.954  1.00 30.47           C  
ATOM   2114  CB  THR C 113      -0.653 -28.331  70.011  1.00 30.47           C  
ATOM   2115  O   THR C 113      -3.494 -27.805  69.556  1.00 30.47           O  
ATOM   2116  CG2 THR C 113       0.473 -29.329  69.761  1.00 30.47           C  
ATOM   2117  OG1 THR C 113      -0.132 -27.214  70.742  1.00 30.47           O  
ATOM   2118  N   GLU C 114      -2.856 -26.043  68.835  1.00 30.25           N  
ATOM   2119  CA  GLU C 114      -1.718 -25.165  69.091  1.00 30.25           C  
ATOM   2120  C   GLU C 114      -1.421 -25.068  70.585  1.00 30.25           C  
ATOM   2121  CB  GLU C 114      -1.974 -23.770  68.514  1.00 30.25           C  
ATOM   2122  O   GLU C 114      -0.325 -24.664  70.980  1.00 30.25           O  
ATOM   2123  CG  GLU C 114      -1.785 -23.683  67.007  1.00 30.25           C  
ATOM   2124  CD  GLU C 114      -2.082 -22.303  66.444  1.00 30.25           C  
ATOM   2125  OE1 GLU C 114      -2.115 -22.148  65.202  1.00 30.25           O  
ATOM   2126  OE2 GLU C 114      -2.282 -21.368  67.251  1.00 30.25           O  
ATOM   2127  N   ARG C 115      -1.812 -24.599  71.632  1.00 25.76           N  
ATOM   2128  CA  ARG C 115      -0.491 -24.462  72.237  1.00 25.76           C  
ATOM   2129  C   ARG C 115       0.054 -25.817  72.674  1.00 25.76           C  
ATOM   2130  CB  ARG C 115      -0.544 -23.508  73.432  1.00 25.76           C  
ATOM   2131  O   ARG C 115      -0.713 -26.736  72.967  1.00 25.76           O  
ATOM   2132  CG  ARG C 115       0.591 -22.497  73.464  1.00 25.76           C  
ATOM   2133  CD  ARG C 115       0.426 -21.499  74.602  1.00 25.76           C  
ATOM   2134  NE  ARG C 115       1.419 -20.431  74.531  1.00 25.76           N  
ATOM   2135  NH1 ARG C 115       0.790 -19.432  76.517  1.00 25.76           N  
ATOM   2136  NH2 ARG C 115       2.505 -18.551  75.278  1.00 25.76           N  
ATOM   2137  CZ  ARG C 115       1.569 -19.474  75.442  1.00 25.76           C  
ATOM   2138  N   GLU C 116       0.697 -26.477  72.870  1.00 29.84           N  
ATOM   2139  CA  GLU C 116       0.713 -27.904  73.178  1.00 29.84           C  
ATOM   2140  C   GLU C 116      -0.400 -28.271  74.155  1.00 29.84           C  
ATOM   2141  CB  GLU C 116       2.072 -28.316  73.750  1.00 29.84           C  
ATOM   2142  O   GLU C 116      -0.644 -27.551  75.125  1.00 29.84           O  
ATOM   2143  CG  GLU C 116       2.723 -29.477  73.014  1.00 29.84           C  
ATOM   2144  CD  GLU C 116       4.215 -29.287  72.792  1.00 29.84           C  
ATOM   2145  OE1 GLU C 116       4.833 -30.110  72.078  1.00 29.84           O  
ATOM   2146  OE2 GLU C 116       4.771 -28.307  73.336  1.00 29.84           O  
ATOM   2147  N   GLU C 117      -1.471 -29.040  74.059  1.00 31.43           N  
ATOM   2148  CA  GLU C 117      -2.659 -29.089  73.213  1.00 31.43           C  
ATOM   2149  C   GLU C 117      -3.767 -28.196  73.764  1.00 31.43           C  
ATOM   2150  CB  GLU C 117      -3.163 -30.528  73.076  1.00 31.43           C  
ATOM   2151  O   GLU C 117      -4.362 -27.408  73.025  1.00 31.43           O  
ATOM   2152  CG  GLU C 117      -3.845 -30.818  71.747  1.00 31.43           C  
ATOM   2153  CD  GLU C 117      -4.287 -32.265  71.602  1.00 31.43           C  
ATOM   2154  OE1 GLU C 117      -4.936 -32.603  70.586  1.00 31.43           O  
ATOM   2155  OE2 GLU C 117      -3.984 -33.068  72.513  1.00 31.43           O  
ATOM   2156  N   LEU C 118      -5.006 -27.935  74.155  1.00 30.34           N  
ATOM   2157  CA  LEU C 118      -5.662 -27.488  75.379  1.00 30.34           C  
ATOM   2158  C   LEU C 118      -5.198 -28.311  76.576  1.00 30.34           C  
ATOM   2159  CB  LEU C 118      -7.183 -27.584  75.237  1.00 30.34           C  
ATOM   2160  O   LEU C 118      -5.757 -29.373  76.859  1.00 30.34           O  
ATOM   2161  CG  LEU C 118      -7.995 -26.440  75.846  1.00 30.34           C  
ATOM   2162  CD1 LEU C 118      -8.427 -25.460  74.760  1.00 30.34           C  
ATOM   2163  CD2 LEU C 118      -9.206 -26.983  76.597  1.00 30.34           C  
ATOM   2164  N   VAL C 119      -4.040 -28.710  76.387  1.00 29.46           N  
ATOM   2165  CA  VAL C 119      -3.732 -30.122  76.592  1.00 29.46           C  
ATOM   2166  C   VAL C 119      -4.472 -30.640  77.823  1.00 29.46           C  
ATOM   2167  CB  VAL C 119      -2.212 -30.354  76.747  1.00 29.46           C  
ATOM   2168  O   VAL C 119      -5.177 -31.649  77.752  1.00 29.46           O  
ATOM   2169  CG1 VAL C 119      -1.928 -31.787  77.192  1.00 29.46           C  
ATOM   2170  CG2 VAL C 119      -1.489 -30.044  75.437  1.00 29.46           C  
ATOM   2171  N   GLN C 120      -3.715 -30.716  79.034  1.00 29.15           N  
ATOM   2172  CA  GLN C 120      -3.629 -31.911  79.867  1.00 29.15           C  
ATOM   2173  C   GLN C 120      -4.940 -32.160  80.608  1.00 29.15           C  
ATOM   2174  CB  GLN C 120      -2.478 -31.788  80.866  1.00 29.15           C  
ATOM   2175  O   GLN C 120      -5.758 -31.250  80.757  1.00 29.15           O  
ATOM   2176  CG  GLN C 120      -1.255 -32.619  80.501  1.00 29.15           C  
ATOM   2177  CD  GLN C 120      -0.097 -32.411  81.458  1.00 29.15           C  
ATOM   2178  NE2 GLN C 120       1.106 -32.769  81.020  1.00 29.15           N  
ATOM   2179  OE1 GLN C 120      -0.280 -31.931  82.581  1.00 29.15           O  
ATOM   2180  N   ARG C 121      -5.357 -33.023  81.323  1.00 27.92           N  
ATOM   2181  CA  ARG C 121      -6.444 -33.913  80.930  1.00 27.92           C  
ATOM   2182  C   ARG C 121      -7.682 -33.121  80.526  1.00 27.92           C  
ATOM   2183  CB  ARG C 121      -6.787 -34.879  82.066  1.00 27.92           C  
ATOM   2184  O   ARG C 121      -8.268 -33.370  79.471  1.00 27.92           O  
ATOM   2185  CG  ARG C 121      -6.025 -36.193  82.009  1.00 27.92           C  
ATOM   2186  CD  ARG C 121      -6.375 -37.100  83.180  1.00 27.92           C  
ATOM   2187  NE  ARG C 121      -7.505 -37.971  82.868  1.00 27.92           N  
ATOM   2188  NH1 ARG C 121      -7.399 -39.162  84.846  1.00 27.92           N  
ATOM   2189  NH2 ARG C 121      -8.999 -39.665  83.283  1.00 27.92           N  
ATOM   2190  CZ  ARG C 121      -7.965 -38.931  83.666  1.00 27.92           C  
ATOM   2191  N   LEU C 122      -8.900 -33.307  80.510  1.00 27.66           N  
ATOM   2192  CA  LEU C 122      -9.794 -33.638  81.614  1.00 27.66           C  
ATOM   2193  C   LEU C 122      -9.005 -33.895  82.894  1.00 27.66           C  
ATOM   2194  CB  LEU C 122     -10.641 -34.866  81.268  1.00 27.66           C  
ATOM   2195  O   LEU C 122      -9.453 -33.538  83.986  1.00 27.66           O  
ATOM   2196  CG  LEU C 122     -11.947 -34.599  80.518  1.00 27.66           C  
ATOM   2197  CD1 LEU C 122     -12.423 -35.865  79.815  1.00 27.66           C  
ATOM   2198  CD2 LEU C 122     -13.016 -34.078  81.474  1.00 27.66           C  
ATOM   2199  N   GLU C 123      -7.684 -34.279  82.666  1.00 26.82           N  
ATOM   2200  CA  GLU C 123      -7.337 -35.365  83.578  1.00 26.82           C  
ATOM   2201  C   GLU C 123      -7.329 -34.887  85.028  1.00 26.82           C  
ATOM   2202  CB  GLU C 123      -5.975 -35.960  83.213  1.00 26.82           C  
ATOM   2203  O   GLU C 123      -7.864 -35.560  85.911  1.00 26.82           O  
ATOM   2204  CG  GLU C 123      -6.015 -36.895  82.013  1.00 26.82           C  
ATOM   2205  CD  GLU C 123      -4.651 -37.461  81.648  1.00 26.82           C  
ATOM   2206  OE1 GLU C 123      -4.590 -38.463  80.900  1.00 26.82           O  
ATOM   2207  OE2 GLU C 123      -3.636 -36.897  82.115  1.00 26.82           O  
ATOM   2208  N   ARG C 124      -6.449 -34.207  85.502  1.00 25.32           N  
ATOM   2209  CA  ARG C 124      -5.775 -34.734  86.683  1.00 25.32           C  
ATOM   2210  C   ARG C 124      -6.691 -34.695  87.901  1.00 25.32           C  
ATOM   2211  CB  ARG C 124      -4.493 -33.948  86.967  1.00 25.32           C  
ATOM   2212  O   ARG C 124      -7.196 -33.632  88.271  1.00 25.32           O  
ATOM   2213  CG  ARG C 124      -3.255 -34.526  86.298  1.00 25.32           C  
ATOM   2214  CD  ARG C 124      -1.987 -33.813  86.746  1.00 25.32           C  
ATOM   2215  NE  ARG C 124      -1.920 -32.452  86.223  1.00 25.32           N  
ATOM   2216  NH1 ARG C 124       0.382 -32.300  86.336  1.00 25.32           N  
ATOM   2217  NH2 ARG C 124      -0.851 -30.531  85.557  1.00 25.32           N  
ATOM   2218  CZ  ARG C 124      -0.797 -31.764  86.040  1.00 25.32           C  
ATOM   2219  N   MET C 125      -7.719 -35.737  87.801  1.00 26.03           N  
ATOM   2220  CA  MET C 125      -8.502 -36.124  88.971  1.00 26.03           C  
ATOM   2221  C   MET C 125      -7.735 -35.839  90.258  1.00 26.03           C  
ATOM   2222  CB  MET C 125      -8.876 -37.605  88.902  1.00 26.03           C  
ATOM   2223  O   MET C 125      -6.650 -36.384  90.472  1.00 26.03           O  
ATOM   2224  CG  MET C 125      -9.979 -37.913  87.902  1.00 26.03           C  
ATOM   2225  SD  MET C 125     -10.334 -39.709  87.778  1.00 26.03           S  
ATOM   2226  CE  MET C 125     -11.157 -39.984  89.371  1.00 26.03           C  
ATOM   2227  N   LEU C 126      -7.689 -34.680  90.367  1.00 22.82           N  
ATOM   2228  CA  LEU C 126      -7.149 -33.617  91.207  1.00 22.82           C  
ATOM   2229  C   LEU C 126      -7.107 -34.048  92.669  1.00 22.82           C  
ATOM   2230  CB  LEU C 126      -7.984 -32.342  91.063  1.00 22.82           C  
ATOM   2231  O   LEU C 126      -8.026 -34.715  93.151  1.00 22.82           O  
ATOM   2232  CG  LEU C 126      -7.206 -31.039  90.876  1.00 22.82           C  
ATOM   2233  CD1 LEU C 126      -7.315 -30.559  89.432  1.00 22.82           C  
ATOM   2234  CD2 LEU C 126      -7.711 -29.971  91.839  1.00 22.82           C  
ATOM   2235  N   ALA C 127      -6.071 -34.052  93.285  1.00 23.44           N  
ATOM   2236  CA  ALA C 127      -5.221 -34.362  94.432  1.00 23.44           C  
ATOM   2237  C   ALA C 127      -6.036 -34.408  95.722  1.00 23.44           C  
ATOM   2238  CB  ALA C 127      -4.096 -33.337  94.553  1.00 23.44           C  
ATOM   2239  O   ALA C 127      -7.189 -33.972  95.751  1.00 23.44           O  
ATOM   2240  N   ALA C 128      -5.421 -34.282  96.859  1.00 21.07           N  
ATOM   2241  CA  ALA C 128      -5.145 -34.957  98.125  1.00 21.07           C  
ATOM   2242  C   ALA C 128      -6.340 -34.862  99.070  1.00 21.07           C  
ATOM   2243  CB  ALA C 128      -3.902 -34.364  98.784  1.00 21.07           C  
ATOM   2244  O   ALA C 128      -7.188 -33.979  98.920  1.00 21.07           O  
ATOM   2245  N   LEU C 129      -6.519 -35.647 100.055  1.00 19.89           N  
ATOM   2246  CA  LEU C 129      -7.090 -36.163 101.294  1.00 19.89           C  
ATOM   2247  C   LEU C 129      -7.224 -35.055 102.333  1.00 19.89           C  
ATOM   2248  CB  LEU C 129      -6.227 -37.299 101.850  1.00 19.89           C  
ATOM   2249  O   LEU C 129      -7.831 -35.258 103.388  1.00 19.89           O  
ATOM   2250  CG  LEU C 129      -6.303 -38.634 101.108  1.00 19.89           C  
ATOM   2251  CD1 LEU C 129      -5.166 -39.550 101.548  1.00 19.89           C  
ATOM   2252  CD2 LEU C 129      -7.655 -39.300 101.342  1.00 19.89           C  
ATOM   2253  N   ARG C 130      -6.410 -33.893 102.195  1.00 18.95           N  
ATOM   2254  CA  ARG C 130      -5.821 -33.731 103.520  1.00 18.95           C  
ATOM   2255  C   ARG C 130      -6.866 -33.270 104.531  1.00 18.95           C  
ATOM   2256  CB  ARG C 130      -4.661 -32.735 103.475  1.00 18.95           C  
ATOM   2257  O   ARG C 130      -6.966 -33.827 105.626  1.00 18.95           O  
ATOM   2258  CG  ARG C 130      -3.288 -33.387 103.486  1.00 18.95           C  
ATOM   2259  CD  ARG C 130      -2.171 -32.353 103.460  1.00 18.95           C  
ATOM   2260  NE  ARG C 130      -0.867 -32.972 103.242  1.00 18.95           N  
ATOM   2261  NH1 ARG C 130       0.229 -30.990 102.786  1.00 18.95           N  
ATOM   2262  NH2 ARG C 130       1.376 -32.974 102.750  1.00 18.95           N  
ATOM   2263  CZ  ARG C 130       0.243 -32.311 102.926  1.00 18.95           C  
ATOM   2264  N   PRO C 131      -7.138 -32.046 104.717  1.00 19.95           N  
ATOM   2265  CA  PRO C 131      -6.350 -31.532 105.840  1.00 19.95           C  
ATOM   2266  C   PRO C 131      -7.117 -31.558 107.160  1.00 19.95           C  
ATOM   2267  CB  PRO C 131      -6.034 -30.095 105.420  1.00 19.95           C  
ATOM   2268  O   PRO C 131      -8.325 -31.808 107.171  1.00 19.95           O  
ATOM   2269  CG  PRO C 131      -6.869 -29.860 104.203  1.00 19.95           C  
ATOM   2270  CD  PRO C 131      -7.608 -31.127 103.879  1.00 19.95           C  
ATOM   2271  N   VAL C 132      -7.165 -30.475 107.899  1.00 19.52           N  
ATOM   2272  CA  VAL C 132      -6.462 -30.123 109.128  1.00 19.52           C  
ATOM   2273  C   VAL C 132      -7.458 -30.017 110.281  1.00 19.52           C  
ATOM   2274  CB  VAL C 132      -5.681 -28.798 108.975  1.00 19.52           C  
ATOM   2275  O   VAL C 132      -8.670 -29.966 110.060  1.00 19.52           O  
ATOM   2276  CG1 VAL C 132      -4.913 -28.473 110.255  1.00 19.52           C  
ATOM   2277  CG2 VAL C 132      -4.730 -28.875 107.782  1.00 19.52           C  
ATOM   2278  N   ALA C 133      -7.200 -29.025 111.101  1.00 17.75           N  
ATOM   2279  CA  ALA C 133      -6.686 -28.960 112.467  1.00 17.75           C  
ATOM   2280  C   ALA C 133      -7.799 -28.628 113.457  1.00 17.75           C  
ATOM   2281  CB  ALA C 133      -5.566 -27.927 112.565  1.00 17.75           C  
ATOM   2282  O   ALA C 133      -8.013 -29.359 114.427  1.00 17.75           O  
ATOM   2283  N   GLN C 134      -7.957 -27.317 113.759  1.00 17.79           N  
ATOM   2284  CA  GLN C 134      -7.391 -26.635 114.918  1.00 17.79           C  
ATOM   2285  C   GLN C 134      -8.489 -26.146 115.858  1.00 17.79           C  
ATOM   2286  CB  GLN C 134      -6.518 -25.460 114.476  1.00 17.79           C  
ATOM   2287  O   GLN C 134      -9.673 -26.199 115.519  1.00 17.79           O  
ATOM   2288  CG  GLN C 134      -5.025 -25.761 114.498  1.00 17.79           C  
ATOM   2289  CD  GLN C 134      -4.193 -24.648 113.890  1.00 17.79           C  
ATOM   2290  NE2 GLN C 134      -2.874 -24.809 113.919  1.00 17.79           N  
ATOM   2291  OE1 GLN C 134      -4.730 -23.651 113.396  1.00 17.79           O  
ATOM   2292  N   ALA C 135      -8.388 -24.955 116.032  1.00 17.31           N  
ATOM   2293  CA  ALA C 135      -8.010 -24.271 117.266  1.00 17.31           C  
ATOM   2294  C   ALA C 135      -9.214 -23.589 117.907  1.00 17.31           C  
ATOM   2295  CB  ALA C 135      -6.907 -23.251 116.993  1.00 17.31           C  
ATOM   2296  O   ALA C 135      -9.472 -23.762 119.101  1.00 17.31           O  
ATOM   2297  N   ALA C 136      -9.623 -22.554 117.350  1.00 16.51           N  
ATOM   2298  CA  ALA C 136      -9.230 -21.359 118.093  1.00 16.51           C  
ATOM   2299  C   ALA C 136     -10.352 -20.893 119.016  1.00 16.51           C  
ATOM   2300  CB  ALA C 136      -8.836 -20.240 117.131  1.00 16.51           C  
ATOM   2301  O   ALA C 136     -11.484 -21.372 118.918  1.00 16.51           O  
ATOM   2302  N   ASP C 137     -10.430 -19.561 119.078  1.00 17.09           N  
ATOM   2303  CA  ASP C 137     -10.125 -18.586 120.120  1.00 17.09           C  
ATOM   2304  C   ASP C 137     -11.399 -18.100 120.808  1.00 17.09           C  
ATOM   2305  CB  ASP C 137      -9.356 -17.399 119.537  1.00 17.09           C  
ATOM   2306  O   ASP C 137     -12.507 -18.409 120.364  1.00 17.09           O  
ATOM   2307  CG  ASP C 137      -8.091 -17.073 120.311  1.00 17.09           C  
ATOM   2308  OD1 ASP C 137      -7.846 -17.694 121.367  1.00 17.09           O  
ATOM   2309  OD2 ASP C 137      -7.334 -16.186 119.861  1.00 17.09           O  
ATOM   2310  N   ALA C 138     -11.445 -16.799 120.904  1.00 17.24           N  
ATOM   2311  CA  ALA C 138     -11.191 -15.935 122.054  1.00 17.24           C  
ATOM   2312  C   ALA C 138     -12.478 -15.273 122.538  1.00 17.24           C  
ATOM   2313  CB  ALA C 138     -10.150 -14.874 121.704  1.00 17.24           C  
ATOM   2314  O   ALA C 138     -12.812 -15.342 123.723  1.00 17.24           O  
ATOM   2315  N   SER C 139     -12.743 -14.105 122.000  1.00 15.66           N  
ATOM   2316  CA  SER C 139     -12.558 -12.949 122.872  1.00 15.66           C  
ATOM   2317  C   SER C 139     -13.876 -12.523 123.511  1.00 15.66           C  
ATOM   2318  CB  SER C 139     -11.958 -11.779 122.092  1.00 15.66           C  
ATOM   2319  O   SER C 139     -14.941 -13.020 123.140  1.00 15.66           O  
ATOM   2320  OG  SER C 139     -12.874 -11.298 121.123  1.00 15.66           O  
ATOM   2321  N   GLY C 140     -14.087 -11.229 123.362  1.00 15.89           N  
ATOM   2322  CA  GLY C 140     -14.028 -10.188 124.376  1.00 15.89           C  
ATOM   2323  C   GLY C 140     -15.398  -9.745 124.856  1.00 15.89           C  
ATOM   2324  O   GLY C 140     -15.923 -10.282 125.833  1.00 15.89           O  
ATOM   2325  N   THR C 141     -15.783  -8.559 124.342  1.00 15.94           N  
ATOM   2326  CA  THR C 141     -15.722  -7.365 125.177  1.00 15.94           C  
ATOM   2327  C   THR C 141     -17.110  -6.992 125.690  1.00 15.94           C  
ATOM   2328  CB  THR C 141     -15.121  -6.175 124.407  1.00 15.94           C  
ATOM   2329  O   THR C 141     -18.111  -7.576 125.269  1.00 15.94           O  
ATOM   2330  CG2 THR C 141     -13.614  -6.336 124.236  1.00 15.94           C  
ATOM   2331  OG1 THR C 141     -15.731  -6.093 123.113  1.00 15.94           O  
ATOM   2332  N   GLY C 142     -17.404  -5.771 125.302  1.00 15.69           N  
ATOM   2333  CA  GLY C 142     -17.537  -4.639 126.205  1.00 15.69           C  
ATOM   2334  C   GLY C 142     -18.974  -4.358 126.602  1.00 15.69           C  
ATOM   2335  O   GLY C 142     -19.889  -5.076 126.192  1.00 15.69           O  
ATOM   2336  N   ALA C 143     -19.321  -3.128 126.348  1.00 16.52           N  
ATOM   2337  CA  ALA C 143     -19.493  -2.081 127.353  1.00 16.52           C  
ATOM   2338  C   ALA C 143     -20.964  -1.708 127.509  1.00 16.52           C  
ATOM   2339  CB  ALA C 143     -18.671  -0.849 126.983  1.00 16.52           C  
ATOM   2340  O   ALA C 143     -21.521  -1.798 128.606  1.00 16.52           O  
ATOM   2341  N   ASN C 144     -21.166  -0.516 126.976  1.00 16.54           N  
ATOM   2342  CA  ASN C 144     -21.559   0.560 127.880  1.00 16.54           C  
ATOM   2343  C   ASN C 144     -23.075   0.737 127.915  1.00 16.54           C  
ATOM   2344  CB  ASN C 144     -20.881   1.872 127.480  1.00 16.54           C  
ATOM   2345  O   ASN C 144     -23.792   0.140 127.110  1.00 16.54           O  
ATOM   2346  CG  ASN C 144     -20.496   2.718 128.677  1.00 16.54           C  
ATOM   2347  ND2 ASN C 144     -19.735   3.779 128.433  1.00 16.54           N  
ATOM   2348  OD1 ASN C 144     -20.877   2.421 129.812  1.00 16.54           O  
ATOM   2349  N   PRO C 145     -23.479   1.945 127.565  1.00 16.91           N  
ATOM   2350  CA  PRO C 145     -23.866   2.951 128.556  1.00 16.91           C  
ATOM   2351  C   PRO C 145     -25.356   3.282 128.510  1.00 16.91           C  
ATOM   2352  CB  PRO C 145     -23.024   4.169 128.169  1.00 16.91           C  
ATOM   2353  O   PRO C 145     -26.050   3.165 129.523  1.00 16.91           O  
ATOM   2354  CG  PRO C 145     -22.614   3.916 126.754  1.00 16.91           C  
ATOM   2355  CD  PRO C 145     -23.008   2.515 126.386  1.00 16.91           C  
ATOM   2356  N   SER C 146     -25.604   4.431 127.774  1.00 15.63           N  
ATOM   2357  CA  SER C 146     -26.095   5.578 128.531  1.00 15.63           C  
ATOM   2358  C   SER C 146     -27.603   5.739 128.373  1.00 15.63           C  
ATOM   2359  CB  SER C 146     -25.387   6.858 128.084  1.00 15.63           C  
ATOM   2360  O   SER C 146     -28.229   5.034 127.579  1.00 15.63           O  
ATOM   2361  OG  SER C 146     -25.655   7.130 126.719  1.00 15.63           O  
ATOM   2362  N   GLY C 147     -27.979   6.883 127.704  1.00 15.46           N  
ATOM   2363  CA  GLY C 147     -28.530   8.069 128.339  1.00 15.46           C  
ATOM   2364  C   GLY C 147     -30.014   8.249 128.083  1.00 15.46           C  
ATOM   2365  O   GLY C 147     -30.835   8.026 128.975  1.00 15.46           O  
ATOM   2366  N   ASP C 148     -30.387   9.308 127.190  1.00 15.72           N  
ATOM   2367  CA  ASP C 148     -30.942  10.570 127.670  1.00 15.72           C  
ATOM   2368  C   ASP C 148     -32.433  10.670 127.357  1.00 15.72           C  
ATOM   2369  CB  ASP C 148     -30.194  11.754 127.052  1.00 15.72           C  
ATOM   2370  O   ASP C 148     -32.961   9.881 126.570  1.00 15.72           O  
ATOM   2371  CG  ASP C 148     -28.924  12.111 127.804  1.00 15.72           C  
ATOM   2372  OD1 ASP C 148     -28.735  11.633 128.943  1.00 15.72           O  
ATOM   2373  OD2 ASP C 148     -28.107  12.880 127.253  1.00 15.72           O  
ATOM   2374  N   ASP C 149     -32.859  11.818 126.675  1.00 17.05           N  
ATOM   2375  CA  ASP C 149     -33.600  12.949 127.226  1.00 17.05           C  
ATOM   2376  C   ASP C 149     -34.983  13.062 126.589  1.00 17.05           C  
ATOM   2377  CB  ASP C 149     -32.821  14.250 127.026  1.00 17.05           C  
ATOM   2378  O   ASP C 149     -35.264  12.408 125.582  1.00 17.05           O  
ATOM   2379  CG  ASP C 149     -32.903  15.181 128.223  1.00 17.05           C  
ATOM   2380  OD1 ASP C 149     -33.631  14.868 129.190  1.00 17.05           O  
ATOM   2381  OD2 ASP C 149     -32.237  16.238 128.198  1.00 17.05           O  
ATOM   2382  N   LEU C 150     -35.402  14.258 126.361  1.00 16.68           N  
ATOM   2383  CA  LEU C 150     -36.446  15.076 126.967  1.00 16.68           C  
ATOM   2384  C   LEU C 150     -37.561  15.363 125.968  1.00 16.68           C  
ATOM   2385  CB  LEU C 150     -35.861  16.392 127.488  1.00 16.68           C  
ATOM   2386  O   LEU C 150     -38.734  15.108 126.251  1.00 16.68           O  
ATOM   2387  CG  LEU C 150     -35.148  16.329 128.840  1.00 16.68           C  
ATOM   2388  CD1 LEU C 150     -34.213  17.523 129.002  1.00 16.68           C  
ATOM   2389  CD2 LEU C 150     -36.161  16.279 129.978  1.00 16.68           C  
ATOM   2390  N   GLY C 151     -37.666  16.670 125.270  1.00 16.81           N  
ATOM   2391  CA  GLY C 151     -38.599  17.712 125.671  1.00 16.81           C  
ATOM   2392  C   GLY C 151     -39.706  17.943 124.660  1.00 16.81           C  
ATOM   2393  O   GLY C 151     -39.741  17.296 123.611  1.00 16.81           O  
ATOM   2394  N   GLU C 152     -39.899  19.184 124.033  1.00 18.30           N  
ATOM   2395  CA  GLU C 152     -40.932  20.176 124.313  1.00 18.30           C  
ATOM   2396  C   GLU C 152     -41.814  20.415 123.091  1.00 18.30           C  
ATOM   2397  CB  GLU C 152     -40.302  21.494 124.773  1.00 18.30           C  
ATOM   2398  O   GLU C 152     -43.038  20.281 123.166  1.00 18.30           O  
ATOM   2399  CG  GLU C 152     -40.072  21.574 126.275  1.00 18.30           C  
ATOM   2400  CD  GLU C 152     -39.546  22.926 126.730  1.00 18.30           C  
ATOM   2401  OE1 GLU C 152     -39.386  23.135 127.954  1.00 18.30           O  
ATOM   2402  OE2 GLU C 152     -39.293  23.784 125.855  1.00 18.30           O  
ATOM   2403  N   ALA C 153     -41.620  21.497 122.487  1.00 17.10           N  
ATOM   2404  CA  ALA C 153     -42.551  22.620 122.572  1.00 17.10           C  
ATOM   2405  C   ALA C 153     -43.481  22.653 121.362  1.00 17.10           C  
ATOM   2406  CB  ALA C 153     -41.788  23.937 122.689  1.00 17.10           C  
ATOM   2407  O   ALA C 153     -43.233  21.976 120.362  1.00 17.10           O  
ATOM   2408  N   GLY C 154     -43.900  23.815 120.757  1.00 20.31           N  
ATOM   2409  CA  GLY C 154     -45.093  24.645 120.823  1.00 20.31           C  
ATOM   2410  C   GLY C 154     -45.717  24.901 119.464  1.00 20.31           C  
ATOM   2411  O   GLY C 154     -45.573  24.090 118.546  1.00 20.31           O  
ATOM   2412  N   VAL C 155     -45.887  26.200 118.874  1.00 17.49           N  
ATOM   2413  CA  VAL C 155     -46.984  27.146 118.703  1.00 17.49           C  
ATOM   2414  C   VAL C 155     -47.432  27.160 117.243  1.00 17.49           C  
ATOM   2415  CB  VAL C 155     -46.581  28.569 119.150  1.00 17.49           C  
ATOM   2416  O   VAL C 155     -48.619  26.997 116.950  1.00 17.49           O  
ATOM   2417  CG1 VAL C 155     -47.709  29.562 118.876  1.00 17.49           C  
ATOM   2418  CG2 VAL C 155     -46.207  28.577 120.631  1.00 17.49           C  
ATOM   2419  N   ASP C 156     -46.814  27.952 116.450  1.00 17.06           N  
ATOM   2420  CA  ASP C 156     -47.321  29.225 115.948  1.00 17.06           C  
ATOM   2421  C   ASP C 156     -48.099  29.032 114.648  1.00 17.06           C  
ATOM   2422  CB  ASP C 156     -46.173  30.213 115.732  1.00 17.06           C  
ATOM   2423  O   ASP C 156     -47.953  28.009 113.977  1.00 17.06           O  
ATOM   2424  CG  ASP C 156     -45.693  30.855 117.022  1.00 17.06           C  
ATOM   2425  OD1 ASP C 156     -46.488  30.968 117.979  1.00 17.06           O  
ATOM   2426  OD2 ASP C 156     -44.509  31.254 117.080  1.00 17.06           O  
ATOM   2427  N   GLU C 157     -48.659  30.192 114.030  1.00 21.94           N  
ATOM   2428  CA  GLU C 157     -49.920  30.818 113.643  1.00 21.94           C  
ATOM   2429  C   GLU C 157     -50.272  30.501 112.193  1.00 21.94           C  
ATOM   2430  CB  GLU C 157     -49.853  32.334 113.848  1.00 21.94           C  
ATOM   2431  O   GLU C 157     -51.384  30.054 111.902  1.00 21.94           O  
ATOM   2432  CG  GLU C 157     -50.438  32.802 115.173  1.00 21.94           C  
ATOM   2433  CD  GLU C 157     -49.911  34.158 115.616  1.00 21.94           C  
ATOM   2434  OE1 GLU C 157     -50.290  34.627 116.713  1.00 21.94           O  
ATOM   2435  OE2 GLU C 157     -49.115  34.756 114.859  1.00 21.94           O  
ATOM   2436  N   LEU C 158     -50.657  31.293 111.439  1.00 18.50           N  
ATOM   2437  CA  LEU C 158     -51.862  32.027 111.065  1.00 18.50           C  
ATOM   2438  C   LEU C 158     -52.015  32.084 109.549  1.00 18.50           C  
ATOM   2439  CB  LEU C 158     -51.824  33.446 111.640  1.00 18.50           C  
ATOM   2440  O   LEU C 158     -53.056  31.700 109.012  1.00 18.50           O  
ATOM   2441  CG  LEU C 158     -53.012  33.856 112.512  1.00 18.50           C  
ATOM   2442  CD1 LEU C 158     -52.527  34.356 113.868  1.00 18.50           C  
ATOM   2443  CD2 LEU C 158     -53.848  34.921 111.810  1.00 18.50           C  
ATOM   2444  N   LEU C 159     -51.786  33.202 108.679  1.00 18.11           N  
ATOM   2445  CA  LEU C 159     -52.687  34.167 108.059  1.00 18.11           C  
ATOM   2446  C   LEU C 159     -52.836  33.891 106.566  1.00 18.11           C  
ATOM   2447  CB  LEU C 159     -52.176  35.594 108.277  1.00 18.11           C  
ATOM   2448  O   LEU C 159     -53.955  33.779 106.060  1.00 18.11           O  
ATOM   2449  CG  LEU C 159     -52.545  36.249 109.609  1.00 18.11           C  
ATOM   2450  CD1 LEU C 159     -51.625  37.433 109.890  1.00 18.11           C  
ATOM   2451  CD2 LEU C 159     -54.005  36.691 109.602  1.00 18.11           C  
ATOM   2452  N   GLU C 160     -52.145  34.647 105.645  1.00 19.50           N  
ATOM   2453  CA  GLU C 160     -52.631  35.662 104.716  1.00 19.50           C  
ATOM   2454  C   GLU C 160     -53.070  35.037 103.395  1.00 19.50           C  
ATOM   2455  CB  GLU C 160     -51.555  36.721 104.464  1.00 19.50           C  
ATOM   2456  O   GLU C 160     -52.344  34.227 102.814  1.00 19.50           O  
ATOM   2457  CG  GLU C 160     -52.006  38.142 104.771  1.00 19.50           C  
ATOM   2458  CD  GLU C 160     -50.889  39.166 104.645  1.00 19.50           C  
ATOM   2459  OE1 GLU C 160     -51.140  40.370 104.881  1.00 19.50           O  
ATOM   2460  OE2 GLU C 160     -49.754  38.762 104.308  1.00 19.50           O  
ATOM   2461  N   ALA C 161     -54.407  35.109 102.997  1.00 20.96           N  
ATOM   2462  CA  ALA C 161     -55.493  34.358 102.373  1.00 20.96           C  
ATOM   2463  C   ALA C 161     -55.364  34.369 100.853  1.00 20.96           C  
ATOM   2464  CB  ALA C 161     -56.845  34.929 102.793  1.00 20.96           C  
ATOM   2465  O   ALA C 161     -55.436  33.319 100.210  1.00 20.96           O  
ATOM   2466  N   LEU C 162     -55.878  35.364 100.317  1.00 19.40           N  
ATOM   2467  CA  LEU C 162     -57.067  35.591  99.503  1.00 19.40           C  
ATOM   2468  C   LEU C 162     -56.726  35.552  98.017  1.00 19.40           C  
ATOM   2469  CB  LEU C 162     -57.709  36.936  99.856  1.00 19.40           C  
ATOM   2470  O   LEU C 162     -57.374  34.842  97.245  1.00 19.40           O  
ATOM   2471  CG  LEU C 162     -58.949  36.882 100.749  1.00 19.40           C  
ATOM   2472  CD1 LEU C 162     -58.839  37.907 101.872  1.00 19.40           C  
ATOM   2473  CD2 LEU C 162     -60.212  37.116  99.926  1.00 19.40           C  
ATOM   2474  N   GLY C 163     -56.369  36.676  97.426  1.00 19.55           N  
ATOM   2475  CA  GLY C 163     -57.147  37.440  96.464  1.00 19.55           C  
ATOM   2476  C   GLY C 163     -57.013  36.924  95.044  1.00 19.55           C  
ATOM   2477  O   GLY C 163     -58.014  36.636  94.385  1.00 19.55           O  
ATOM   2478  N   ARG C 164     -56.218  37.577  94.146  1.00 17.85           N  
ATOM   2479  CA  ARG C 164     -56.811  38.188  92.961  1.00 17.85           C  
ATOM   2480  C   ARG C 164     -57.063  37.146  91.876  1.00 17.85           C  
ATOM   2481  CB  ARG C 164     -55.909  39.300  92.420  1.00 17.85           C  
ATOM   2482  O   ARG C 164     -56.362  36.135  91.805  1.00 17.85           O  
ATOM   2483  CG  ARG C 164     -56.183  40.666  93.030  1.00 17.85           C  
ATOM   2484  CD  ARG C 164     -55.376  41.760  92.345  1.00 17.85           C  
ATOM   2485  NE  ARG C 164     -54.720  42.633  93.315  1.00 17.85           N  
ATOM   2486  NH1 ARG C 164     -53.953  44.145  91.747  1.00 17.85           N  
ATOM   2487  NH2 ARG C 164     -53.500  44.465  93.971  1.00 17.85           N  
ATOM   2488  CZ  ARG C 164     -54.059  43.746  93.009  1.00 17.85           C  
ATOM   2489  N   GLU C 165     -58.189  37.302  91.092  1.00 18.45           N  
ATOM   2490  CA  GLU C 165     -59.048  36.568  90.167  1.00 18.45           C  
ATOM   2491  C   GLU C 165     -58.305  36.222  88.880  1.00 18.45           C  
ATOM   2492  CB  GLU C 165     -60.308  37.375  89.847  1.00 18.45           C  
ATOM   2493  O   GLU C 165     -58.350  35.080  88.419  1.00 18.45           O  
ATOM   2494  CG  GLU C 165     -61.579  36.802  90.458  1.00 18.45           C  
ATOM   2495  CD  GLU C 165     -62.802  36.976  89.572  1.00 18.45           C  
ATOM   2496  OE1 GLU C 165     -63.841  36.330  89.838  1.00 18.45           O  
ATOM   2497  OE2 GLU C 165     -62.720  37.763  88.603  1.00 18.45           O  
ATOM   2498  N   LEU C 166     -57.763  37.228  88.270  1.00 18.97           N  
ATOM   2499  CA  LEU C 166     -58.360  37.828  87.083  1.00 18.97           C  
ATOM   2500  C   LEU C 166     -58.094  36.973  85.849  1.00 18.97           C  
ATOM   2501  CB  LEU C 166     -57.814  39.242  86.865  1.00 18.97           C  
ATOM   2502  O   LEU C 166     -57.178  36.147  85.846  1.00 18.97           O  
ATOM   2503  CG  LEU C 166     -58.400  40.339  87.755  1.00 18.97           C  
ATOM   2504  CD1 LEU C 166     -57.442  41.523  87.837  1.00 18.97           C  
ATOM   2505  CD2 LEU C 166     -59.762  40.782  87.232  1.00 18.97           C  
ATOM   2506  N   ASP C 167     -58.477  37.474  84.482  1.00 21.11           N  
ATOM   2507  CA  ASP C 167     -59.309  37.175  83.321  1.00 21.11           C  
ATOM   2508  C   ASP C 167     -58.524  36.396  82.268  1.00 21.11           C  
ATOM   2509  CB  ASP C 167     -59.867  38.464  82.714  1.00 21.11           C  
ATOM   2510  O   ASP C 167     -57.294  36.328  82.327  1.00 21.11           O  
ATOM   2511  CG  ASP C 167     -61.149  38.928  83.383  1.00 21.11           C  
ATOM   2512  OD1 ASP C 167     -61.802  38.119  84.076  1.00 21.11           O  
ATOM   2513  OD2 ASP C 167     -61.510  40.113  83.213  1.00 21.11           O  
ATOM   2514  N   GLY C 168     -59.086  36.407  80.993  1.00 19.77           N  
ATOM   2515  CA  GLY C 168     -59.582  35.472  79.994  1.00 19.77           C  
ATOM   2516  C   GLY C 168     -58.531  35.075  78.975  1.00 19.77           C  
ATOM   2517  O   GLY C 168     -57.948  33.992  79.066  1.00 19.77           O  
ATOM   2518  N   ASP C 169     -58.972  35.822  77.603  1.00 15.89           N  
ATOM   2519  CA  ASP C 169     -59.073  35.307  76.240  1.00 15.89           C  
ATOM   2520  C   ASP C 169     -57.748  35.456  75.497  1.00 15.89           C  
ATOM   2521  CB  ASP C 169     -60.188  36.025  75.477  1.00 15.89           C  
ATOM   2522  O   ASP C 169     -57.057  36.466  75.646  1.00 15.89           O  
ATOM   2523  CG  ASP C 169     -61.529  35.320  75.583  1.00 15.89           C  
ATOM   2524  OD1 ASP C 169     -61.569  34.147  76.013  1.00 15.89           O  
ATOM   2525  OD2 ASP C 169     -62.554  35.942  75.230  1.00 15.89           O  
TER    2526      ASP C 169                                                      
ATOM   2527  N   MET D   1     -16.936  33.844 -43.736  1.00 63.85           N  
ATOM   2528  CA  MET D   1     -15.867  32.887 -43.468  1.00 63.85           C  
ATOM   2529  C   MET D   1     -15.876  31.760 -44.496  1.00 63.85           C  
ATOM   2530  CB  MET D   1     -16.002  32.310 -42.058  1.00 63.85           C  
ATOM   2531  O   MET D   1     -16.924  31.171 -44.769  1.00 63.85           O  
ATOM   2532  CG  MET D   1     -14.679  32.183 -41.319  1.00 63.85           C  
ATOM   2533  SD  MET D   1     -14.868  31.397 -39.671  1.00 63.85           S  
ATOM   2534  CE  MET D   1     -15.032  32.872 -38.629  1.00 63.85           C  
ATOM   2535  N   THR D   2     -15.050  31.772 -45.439  1.00 71.60           N  
ATOM   2536  CA  THR D   2     -14.955  30.713 -46.437  1.00 71.60           C  
ATOM   2537  C   THR D   2     -14.932  29.341 -45.770  1.00 71.60           C  
ATOM   2538  CB  THR D   2     -13.699  30.881 -47.313  1.00 71.60           C  
ATOM   2539  O   THR D   2     -14.671  29.233 -44.570  1.00 71.60           O  
ATOM   2540  CG2 THR D   2     -13.665  32.260 -47.966  1.00 71.60           C  
ATOM   2541  OG1 THR D   2     -12.531  30.721 -46.499  1.00 71.60           O  
ATOM   2542  N   ASP D   3     -15.468  28.390 -46.298  1.00 61.68           N  
ATOM   2543  CA  ASP D   3     -15.434  27.015 -45.809  1.00 61.68           C  
ATOM   2544  C   ASP D   3     -14.032  26.632 -45.342  1.00 61.68           C  
ATOM   2545  CB  ASP D   3     -15.910  26.048 -46.895  1.00 61.68           C  
ATOM   2546  O   ASP D   3     -13.874  25.952 -44.326  1.00 61.68           O  
ATOM   2547  CG  ASP D   3     -17.421  25.900 -46.937  1.00 61.68           C  
ATOM   2548  OD1 ASP D   3     -18.111  26.429 -46.039  1.00 61.68           O  
ATOM   2549  OD2 ASP D   3     -17.926  25.246 -47.875  1.00 61.68           O  
ATOM   2550  N   SER D   4     -12.995  27.059 -46.081  1.00 63.31           N  
ATOM   2551  CA  SER D   4     -11.612  26.757 -45.725  1.00 63.31           C  
ATOM   2552  C   SER D   4     -11.228  27.407 -44.400  1.00 63.31           C  
ATOM   2553  CB  SER D   4     -10.660  27.225 -46.826  1.00 63.31           C  
ATOM   2554  O   SER D   4     -10.524  26.804 -43.588  1.00 63.31           O  
ATOM   2555  OG  SER D   4     -10.819  26.440 -47.996  1.00 63.31           O  
ATOM   2556  N   GLU D   5     -11.758  28.666 -44.104  1.00 67.53           N  
ATOM   2557  CA  GLU D   5     -11.463  29.381 -42.866  1.00 67.53           C  
ATOM   2558  C   GLU D   5     -12.148  28.722 -41.672  1.00 67.53           C  
ATOM   2559  CB  GLU D   5     -11.892  30.846 -42.976  1.00 67.53           C  
ATOM   2560  O   GLU D   5     -11.572  28.641 -40.586  1.00 67.53           O  
ATOM   2561  CG  GLU D   5     -10.999  31.682 -43.881  1.00 67.53           C  
ATOM   2562  CD  GLU D   5     -11.515  33.096 -44.093  1.00 67.53           C  
ATOM   2563  OE1 GLU D   5     -10.698  34.008 -44.353  1.00 67.53           O  
ATOM   2564  OE2 GLU D   5     -12.747  33.294 -43.998  1.00 67.53           O  
ATOM   2565  N   LYS D   6     -13.362  28.243 -41.842  1.00 71.67           N  
ATOM   2566  CA  LYS D   6     -14.092  27.555 -40.781  1.00 71.67           C  
ATOM   2567  C   LYS D   6     -13.411  26.241 -40.408  1.00 71.67           C  
ATOM   2568  CB  LYS D   6     -15.538  27.293 -41.207  1.00 71.67           C  
ATOM   2569  O   LYS D   6     -13.236  25.940 -39.225  1.00 71.67           O  
ATOM   2570  CG  LYS D   6     -16.417  28.535 -41.205  1.00 71.67           C  
ATOM   2571  CD  LYS D   6     -17.853  28.203 -41.590  1.00 71.67           C  
ATOM   2572  CE  LYS D   6     -18.681  29.463 -41.806  1.00 71.67           C  
ATOM   2573  NZ  LYS D   6     -20.064  29.144 -42.272  1.00 71.67           N  
ATOM   2574  N   VAL D   7     -13.027  25.409 -41.405  1.00 73.67           N  
ATOM   2575  CA  VAL D   7     -12.372  24.127 -41.168  1.00 73.67           C  
ATOM   2576  C   VAL D   7     -11.035  24.352 -40.467  1.00 73.67           C  
ATOM   2577  CB  VAL D   7     -12.160  23.346 -42.484  1.00 73.67           C  
ATOM   2578  O   VAL D   7     -10.656  23.585 -39.579  1.00 73.67           O  
ATOM   2579  CG1 VAL D   7     -11.276  22.122 -42.249  1.00 73.67           C  
ATOM   2580  CG2 VAL D   7     -13.503  22.933 -43.082  1.00 73.67           C  
ATOM   2581  N   ALA D   8     -10.282  25.416 -40.804  1.00 71.93           N  
ATOM   2582  CA  ALA D   8      -9.006  25.744 -40.174  1.00 71.93           C  
ATOM   2583  C   ALA D   8      -9.187  26.040 -38.688  1.00 71.93           C  
ATOM   2584  CB  ALA D   8      -8.357  26.935 -40.875  1.00 71.93           C  
ATOM   2585  O   ALA D   8      -8.364  25.634 -37.863  1.00 71.93           O  
ATOM   2586  N   GLU D   9     -10.316  26.689 -38.330  1.00 74.63           N  
ATOM   2587  CA  GLU D   9     -10.604  26.990 -36.931  1.00 74.63           C  
ATOM   2588  C   GLU D   9     -10.910  25.719 -36.144  1.00 74.63           C  
ATOM   2589  CB  GLU D   9     -11.775  27.970 -36.822  1.00 74.63           C  
ATOM   2590  O   GLU D   9     -10.467  25.568 -35.003  1.00 74.63           O  
ATOM   2591  CG  GLU D   9     -11.837  28.711 -35.494  1.00 74.63           C  
ATOM   2592  CD  GLU D   9     -12.962  29.732 -35.428  1.00 74.63           C  
ATOM   2593  OE1 GLU D   9     -13.224  30.275 -34.331  1.00 74.63           O  
ATOM   2594  OE2 GLU D   9     -13.586  29.989 -36.481  1.00 74.63           O  
ATOM   2595  N   TYR D  10     -11.680  24.873 -36.692  1.00 74.68           N  
ATOM   2596  CA  TYR D  10     -11.986  23.603 -36.042  1.00 74.68           C  
ATOM   2597  C   TYR D  10     -10.728  22.760 -35.874  1.00 74.68           C  
ATOM   2598  CB  TYR D  10     -13.032  22.825 -36.847  1.00 74.68           C  
ATOM   2599  O   TYR D  10     -10.553  22.090 -34.853  1.00 74.68           O  
ATOM   2600  CG  TYR D  10     -14.436  23.357 -36.691  1.00 74.68           C  
ATOM   2601  CD1 TYR D  10     -15.023  23.470 -35.433  1.00 74.68           C  
ATOM   2602  CD2 TYR D  10     -15.179  23.745 -37.801  1.00 74.68           C  
ATOM   2603  CE1 TYR D  10     -16.317  23.957 -35.284  1.00 74.68           C  
ATOM   2604  CE2 TYR D  10     -16.474  24.234 -37.664  1.00 74.68           C  
ATOM   2605  OH  TYR D  10     -18.315  24.819 -36.262  1.00 74.68           O  
ATOM   2606  CZ  TYR D  10     -17.033  24.336 -36.403  1.00 74.68           C  
ATOM   2607  N   LEU D  11      -9.840  22.748 -36.913  1.00 73.04           N  
ATOM   2608  CA  LEU D  11      -8.579  22.019 -36.829  1.00 73.04           C  
ATOM   2609  C   LEU D  11      -7.709  22.563 -35.701  1.00 73.04           C  
ATOM   2610  CB  LEU D  11      -7.823  22.102 -38.158  1.00 73.04           C  
ATOM   2611  O   LEU D  11      -7.080  21.795 -34.970  1.00 73.04           O  
ATOM   2612  CG  LEU D  11      -6.502  21.334 -38.236  1.00 73.04           C  
ATOM   2613  CD1 LEU D  11      -6.732  19.854 -37.947  1.00 73.04           C  
ATOM   2614  CD2 LEU D  11      -5.853  21.523 -39.603  1.00 73.04           C  
ATOM   2615  N   ARG D  12      -7.701  23.851 -35.545  1.00 78.28           N  
ATOM   2616  CA  ARG D  12      -6.936  24.468 -34.467  1.00 78.28           C  
ATOM   2617  C   ARG D  12      -7.434  23.999 -33.104  1.00 78.28           C  
ATOM   2618  CB  ARG D  12      -7.013  25.994 -34.557  1.00 78.28           C  
ATOM   2619  O   ARG D  12      -6.639  23.614 -32.245  1.00 78.28           O  
ATOM   2620  CG  ARG D  12      -6.126  26.715 -33.554  1.00 78.28           C  
ATOM   2621  CD  ARG D  12      -6.278  28.227 -33.652  1.00 78.28           C  
ATOM   2622  NE  ARG D  12      -5.847  28.728 -34.954  1.00 78.28           N  
ATOM   2623  NH1 ARG D  12      -7.512  30.321 -35.123  1.00 78.28           N  
ATOM   2624  NH2 ARG D  12      -5.968  30.088 -36.801  1.00 78.28           N  
ATOM   2625  CZ  ARG D  12      -6.443  29.711 -35.623  1.00 78.28           C  
ATOM   2626  N   ARG D  13      -8.762  23.969 -32.881  1.00 77.15           N  
ATOM   2627  CA  ARG D  13      -9.352  23.534 -31.620  1.00 77.15           C  
ATOM   2628  C   ARG D  13      -9.033  22.070 -31.341  1.00 77.15           C  
ATOM   2629  CB  ARG D  13     -10.868  23.747 -31.633  1.00 77.15           C  
ATOM   2630  O   ARG D  13      -8.675  21.709 -30.218  1.00 77.15           O  
ATOM   2631  CG  ARG D  13     -11.563  23.310 -30.354  1.00 77.15           C  
ATOM   2632  CD  ARG D  13     -11.139  24.158 -29.163  1.00 77.15           C  
ATOM   2633  NE  ARG D  13     -11.827  23.755 -27.941  1.00 77.15           N  
ATOM   2634  NH1 ARG D  13     -10.921  25.428 -26.631  1.00 77.15           N  
ATOM   2635  NH2 ARG D  13     -12.381  23.915 -25.718  1.00 77.15           N  
ATOM   2636  CZ  ARG D  13     -11.708  24.367 -26.766  1.00 77.15           C  
ATOM   2637  N   ALA D  14      -9.190  21.230 -32.324  1.00 79.44           N  
ATOM   2638  CA  ALA D  14      -8.905  19.806 -32.167  1.00 79.44           C  
ATOM   2639  C   ALA D  14      -7.444  19.577 -31.791  1.00 79.44           C  
ATOM   2640  CB  ALA D  14      -9.246  19.051 -33.450  1.00 79.44           C  
ATOM   2641  O   ALA D  14      -7.140  18.737 -30.940  1.00 79.44           O  
ATOM   2642  N   THR D  15      -6.554  20.293 -32.425  1.00 76.42           N  
ATOM   2643  CA  THR D  15      -5.127  20.159 -32.150  1.00 76.42           C  
ATOM   2644  C   THR D  15      -4.806  20.609 -30.728  1.00 76.42           C  
ATOM   2645  CB  THR D  15      -4.287  20.973 -33.151  1.00 76.42           C  
ATOM   2646  O   THR D  15      -4.018  19.966 -30.031  1.00 76.42           O  
ATOM   2647  CG2 THR D  15      -2.799  20.682 -32.985  1.00 76.42           C  
ATOM   2648  OG1 THR D  15      -4.683  20.634 -34.486  1.00 76.42           O  
ATOM   2649  N   LEU D  16      -5.489  21.722 -30.261  1.00 80.63           N  
ATOM   2650  CA  LEU D  16      -5.259  22.208 -28.905  1.00 80.63           C  
ATOM   2651  C   LEU D  16      -5.784  21.213 -27.875  1.00 80.63           C  
ATOM   2652  CB  LEU D  16      -5.926  23.570 -28.703  1.00 80.63           C  
ATOM   2653  O   LEU D  16      -5.130  20.960 -26.860  1.00 80.63           O  
ATOM   2654  CG  LEU D  16      -5.224  24.771 -29.340  1.00 80.63           C  
ATOM   2655  CD1 LEU D  16      -6.093  26.018 -29.222  1.00 80.63           C  
ATOM   2656  CD2 LEU D  16      -3.862  24.999 -28.692  1.00 80.63           C  
ATOM   2657  N   ASP D  17      -6.917  20.692 -28.145  1.00 82.57           N  
ATOM   2658  CA  ASP D  17      -7.494  19.691 -27.253  1.00 82.57           C  
ATOM   2659  C   ASP D  17      -6.634  18.430 -27.213  1.00 82.57           C  
ATOM   2660  CB  ASP D  17      -8.919  19.343 -27.688  1.00 82.57           C  
ATOM   2661  O   ASP D  17      -6.491  17.803 -26.161  1.00 82.57           O  
ATOM   2662  CG  ASP D  17      -9.914  20.454 -27.405  1.00 82.57           C  
ATOM   2663  OD1 ASP D  17      -9.585  21.387 -26.640  1.00 82.57           O  
ATOM   2664  OD2 ASP D  17     -11.038  20.395 -27.948  1.00 82.57           O  
ATOM   2665  N   LEU D  18      -6.165  18.029 -28.374  1.00 82.09           N  
ATOM   2666  CA  LEU D  18      -5.283  16.869 -28.448  1.00 82.09           C  
ATOM   2667  C   LEU D  18      -4.018  17.096 -27.627  1.00 82.09           C  
ATOM   2668  CB  LEU D  18      -4.915  16.567 -29.902  1.00 82.09           C  
ATOM   2669  O   LEU D  18      -3.594  16.215 -26.876  1.00 82.09           O  
ATOM   2670  CG  LEU D  18      -3.906  15.439 -30.126  1.00 82.09           C  
ATOM   2671  CD1 LEU D  18      -4.428  14.136 -29.532  1.00 82.09           C  
ATOM   2672  CD2 LEU D  18      -3.609  15.274 -31.613  1.00 82.09           C  
ATOM   2673  N   ARG D  19      -3.471  18.236 -27.804  1.00 84.44           N  
ATOM   2674  CA  ARG D  19      -2.278  18.577 -27.036  1.00 84.44           C  
ATOM   2675  C   ARG D  19      -2.558  18.521 -25.537  1.00 84.44           C  
ATOM   2676  CB  ARG D  19      -1.768  19.966 -27.422  1.00 84.44           C  
ATOM   2677  O   ARG D  19      -1.755  17.986 -24.770  1.00 84.44           O  
ATOM   2678  CG  ARG D  19      -0.401  20.303 -26.846  1.00 84.44           C  
ATOM   2679  CD  ARG D  19       0.103  21.651 -27.341  1.00 84.44           C  
ATOM   2680  NE  ARG D  19       1.366  22.019 -26.709  1.00 84.44           N  
ATOM   2681  NH1 ARG D  19       1.554  24.052 -27.791  1.00 84.44           N  
ATOM   2682  NH2 ARG D  19       3.169  23.385 -26.307  1.00 84.44           N  
ATOM   2683  CZ  ARG D  19       2.027  23.151 -26.937  1.00 84.44           C  
ATOM   2684  N   ALA D  20      -3.682  19.047 -25.141  1.00 87.80           N  
ATOM   2685  CA  ALA D  20      -4.075  19.036 -23.734  1.00 87.80           C  
ATOM   2686  C   ALA D  20      -4.278  17.609 -23.233  1.00 87.80           C  
ATOM   2687  CB  ALA D  20      -5.347  19.854 -23.531  1.00 87.80           C  
ATOM   2688  O   ALA D  20      -3.868  17.270 -22.120  1.00 87.80           O  
ATOM   2689  N   ALA D  21      -4.899  16.801 -23.998  1.00 90.22           N  
ATOM   2690  CA  ALA D  21      -5.145  15.408 -23.635  1.00 90.22           C  
ATOM   2691  C   ALA D  21      -3.835  14.636 -23.507  1.00 90.22           C  
ATOM   2692  CB  ALA D  21      -6.053  14.742 -24.666  1.00 90.22           C  
ATOM   2693  O   ALA D  21      -3.656  13.856 -22.568  1.00 90.22           O  
ATOM   2694  N   ARG D  22      -2.920  14.770 -24.412  1.00 88.62           N  
ATOM   2695  CA  ARG D  22      -1.627  14.096 -24.368  1.00 88.62           C  
ATOM   2696  C   ARG D  22      -0.819  14.539 -23.153  1.00 88.62           C  
ATOM   2697  CB  ARG D  22      -0.836  14.364 -25.650  1.00 88.62           C  
ATOM   2698  O   ARG D  22      -0.110  13.735 -22.545  1.00 88.62           O  
ATOM   2699  CG  ARG D  22      -1.317  13.563 -26.849  1.00 88.62           C  
ATOM   2700  CD  ARG D  22      -0.474  13.839 -28.087  1.00 88.62           C  
ATOM   2701  NE  ARG D  22      -0.777  12.902 -29.165  1.00 88.62           N  
ATOM   2702  NH1 ARG D  22       0.368  14.081 -30.789  1.00 88.62           N  
ATOM   2703  NH2 ARG D  22      -0.703  12.127 -31.325  1.00 88.62           N  
ATOM   2704  CZ  ARG D  22      -0.370  13.039 -30.424  1.00 88.62           C  
ATOM   2705  N   GLN D  23      -0.969  15.809 -22.888  1.00 89.03           N  
ATOM   2706  CA  GLN D  23      -0.306  16.317 -21.692  1.00 89.03           C  
ATOM   2707  C   GLN D  23      -0.874  15.671 -20.432  1.00 89.03           C  
ATOM   2708  CB  GLN D  23      -0.440  17.838 -21.609  1.00 89.03           C  
ATOM   2709  O   GLN D  23      -0.125  15.308 -19.522  1.00 89.03           O  
ATOM   2710  CG  GLN D  23       0.311  18.459 -20.439  1.00 89.03           C  
ATOM   2711  CD  GLN D  23       0.250  19.975 -20.440  1.00 89.03           C  
ATOM   2712  NE2 GLN D  23       0.906  20.595 -19.465  1.00 89.03           N  
ATOM   2713  OE1 GLN D  23      -0.381  20.583 -21.310  1.00 89.03           O  
ATOM   2714  N   ARG D  24      -2.163  15.594 -20.403  1.00 91.63           N  
ATOM   2715  CA  ARG D  24      -2.815  14.963 -19.260  1.00 91.63           C  
ATOM   2716  C   ARG D  24      -2.375  13.510 -19.112  1.00 91.63           C  
ATOM   2717  CB  ARG D  24      -4.337  15.038 -19.400  1.00 91.63           C  
ATOM   2718  O   ARG D  24      -2.136  13.039 -17.998  1.00 91.63           O  
ATOM   2719  CG  ARG D  24      -5.094  14.340 -18.281  1.00 91.63           C  
ATOM   2720  CD  ARG D  24      -4.788  14.957 -16.923  1.00 91.63           C  
ATOM   2721  NE  ARG D  24      -5.597  14.358 -15.865  1.00 91.63           N  
ATOM   2722  NH1 ARG D  24      -4.258  15.103 -14.136  1.00 91.63           N  
ATOM   2723  NH2 ARG D  24      -6.130  13.858 -13.688  1.00 91.63           N  
ATOM   2724  CZ  ARG D  24      -5.326  14.441 -14.566  1.00 91.63           C  
ATOM   2725  N   ILE D  25      -2.241  12.744 -20.146  1.00 92.39           N  
ATOM   2726  CA  ILE D  25      -1.774  11.362 -20.134  1.00 92.39           C  
ATOM   2727  C   ILE D  25      -0.364  11.299 -19.553  1.00 92.39           C  
ATOM   2728  CB  ILE D  25      -1.799  10.745 -21.551  1.00 92.39           C  
ATOM   2729  O   ILE D  25      -0.080  10.472 -18.682  1.00 92.39           O  
ATOM   2730  CG1 ILE D  25      -3.244  10.563 -22.029  1.00 92.39           C  
ATOM   2731  CG2 ILE D  25      -1.043   9.413 -21.573  1.00 92.39           C  
ATOM   2732  CD1 ILE D  25      -3.368  10.222 -23.508  1.00 92.39           C  
ATOM   2733  N   ARG D  26       0.473  12.154 -19.977  1.00 90.91           N  
ATOM   2734  CA  ARG D  26       1.840  12.198 -19.467  1.00 90.91           C  
ATOM   2735  C   ARG D  26       1.858  12.507 -17.974  1.00 90.91           C  
ATOM   2736  CB  ARG D  26       2.665  13.239 -20.228  1.00 90.91           C  
ATOM   2737  O   ARG D  26       2.639  11.921 -17.223  1.00 90.91           O  
ATOM   2738  CG  ARG D  26       3.086  12.794 -21.619  1.00 90.91           C  
ATOM   2739  CD  ARG D  26       4.146  13.714 -22.209  1.00 90.91           C  
ATOM   2740  NE  ARG D  26       3.644  15.074 -22.381  1.00 90.91           N  
ATOM   2741  NH1 ARG D  26       2.945  14.762 -24.561  1.00 90.91           N  
ATOM   2742  NH2 ARG D  26       2.662  16.796 -23.542  1.00 90.91           N  
ATOM   2743  CZ  ARG D  26       3.085  15.541 -23.494  1.00 90.91           C  
ATOM   2744  N   GLU D  27       0.973  13.432 -17.563  1.00 92.63           N  
ATOM   2745  CA  GLU D  27       0.875  13.785 -16.150  1.00 92.63           C  
ATOM   2746  C   GLU D  27       0.428  12.590 -15.312  1.00 92.63           C  
ATOM   2747  CB  GLU D  27      -0.091  14.956 -15.954  1.00 92.63           C  
ATOM   2748  O   GLU D  27       0.952  12.361 -14.220  1.00 92.63           O  
ATOM   2749  CG  GLU D  27       0.432  16.281 -16.489  1.00 92.63           C  
ATOM   2750  CD  GLU D  27      -0.633  17.364 -16.553  1.00 92.63           C  
ATOM   2751  OE1 GLU D  27      -0.337  18.478 -17.042  1.00 92.63           O  
ATOM   2752  OE2 GLU D  27      -1.772  17.097 -16.110  1.00 92.63           O  
ATOM   2753  N   LEU D  28      -0.420  11.817 -15.829  1.00 93.34           N  
ATOM   2754  CA  LEU D  28      -0.957  10.666 -15.112  1.00 93.34           C  
ATOM   2755  C   LEU D  28       0.058   9.528 -15.073  1.00 93.34           C  
ATOM   2756  CB  LEU D  28      -2.256  10.186 -15.764  1.00 93.34           C  
ATOM   2757  O   LEU D  28       0.165   8.820 -14.070  1.00 93.34           O  
ATOM   2758  CG  LEU D  28      -3.488  11.065 -15.548  1.00 93.34           C  
ATOM   2759  CD1 LEU D  28      -4.615  10.637 -16.482  1.00 93.34           C  
ATOM   2760  CD2 LEU D  28      -3.941  11.004 -14.093  1.00 93.34           C  
ATOM   2761  N   GLU D  29       0.934   9.402 -16.079  1.00 91.00           N  
ATOM   2762  CA  GLU D  29       1.802   8.237 -16.222  1.00 91.00           C  
ATOM   2763  C   GLU D  29       3.222   8.547 -15.759  1.00 91.00           C  
ATOM   2764  CB  GLU D  29       1.816   7.753 -17.674  1.00 91.00           C  
ATOM   2765  O   GLU D  29       3.904   7.680 -15.207  1.00 91.00           O  
ATOM   2766  CG  GLU D  29       0.536   7.050 -18.101  1.00 91.00           C  
ATOM   2767  CD  GLU D  29       0.589   6.516 -19.523  1.00 91.00           C  
ATOM   2768  OE1 GLU D  29      -0.173   5.578 -19.849  1.00 91.00           O  
ATOM   2769  OE2 GLU D  29       1.401   7.040 -20.319  1.00 91.00           O  
ATOM   2770  N   SER D  30       3.612   9.789 -16.052  1.00 90.47           N  
ATOM   2771  CA  SER D  30       5.052   9.967 -15.896  1.00 90.47           C  
ATOM   2772  C   SER D  30       5.384  11.365 -15.383  1.00 90.47           C  
ATOM   2773  CB  SER D  30       5.769   9.718 -17.223  1.00 90.47           C  
ATOM   2774  O   SER D  30       6.460  11.895 -15.665  1.00 90.47           O  
ATOM   2775  OG  SER D  30       5.253  10.560 -18.240  1.00 90.47           O  
ATOM   2776  N   ASP D  31       4.355  11.969 -14.648  1.00 92.43           N  
ATOM   2777  CA  ASP D  31       4.643  13.275 -14.064  1.00 92.43           C  
ATOM   2778  C   ASP D  31       5.865  13.210 -13.150  1.00 92.43           C  
ATOM   2779  CB  ASP D  31       3.432  13.796 -13.288  1.00 92.43           C  
ATOM   2780  O   ASP D  31       6.007  12.274 -12.361  1.00 92.43           O  
ATOM   2781  CG  ASP D  31       3.339  15.311 -13.281  1.00 92.43           C  
ATOM   2782  OD1 ASP D  31       4.161  15.976 -13.948  1.00 92.43           O  
ATOM   2783  OD2 ASP D  31       2.437  15.846 -12.600  1.00 92.43           O  
ATOM   2784  N   ASP D  32       6.831  14.190 -13.372  1.00 98.00           N  
ATOM   2785  CA  ASP D  32       8.007  14.250 -12.508  1.00 98.00           C  
ATOM   2786  C   ASP D  32       7.624  14.659 -11.088  1.00 98.00           C  
ATOM   2787  CB  ASP D  32       9.041  15.224 -13.076  1.00 98.00           C  
ATOM   2788  O   ASP D  32       6.759  15.516 -10.895  1.00 98.00           O  
ATOM   2789  CG  ASP D  32       9.667  14.736 -14.371  1.00 98.00           C  
ATOM   2790  OD1 ASP D  32       9.712  13.508 -14.602  1.00 98.00           O  
ATOM   2791  OD2 ASP D  32      10.122  15.587 -15.166  1.00 98.00           O  
ATOM   2792  N   ILE D  33       8.214  14.021 -10.082  1.00 98.90           N  
ATOM   2793  CA  ILE D  33       7.922  14.288  -8.678  1.00 98.90           C  
ATOM   2794  C   ILE D  33       9.150  14.892  -8.002  1.00 98.90           C  
ATOM   2795  CB  ILE D  33       7.479  13.006  -7.938  1.00 98.90           C  
ATOM   2796  O   ILE D  33      10.261  14.374  -8.141  1.00 98.90           O  
ATOM   2797  CG1 ILE D  33       6.256  12.388  -8.626  1.00 98.90           C  
ATOM   2798  CG2 ILE D  33       7.185  13.306  -6.465  1.00 98.90           C  
ATOM   2799  CD1 ILE D  33       5.029  13.289  -8.634  1.00 98.90           C  
ATOM   2800  N   ALA D  34       8.934  15.983  -7.291  1.00 98.92           N  
ATOM   2801  CA  ALA D  34      10.035  16.667  -6.619  1.00 98.92           C  
ATOM   2802  C   ALA D  34      10.138  16.238  -5.159  1.00 98.92           C  
ATOM   2803  CB  ALA D  34       9.859  18.181  -6.715  1.00 98.92           C  
ATOM   2804  O   ALA D  34       9.121  16.068  -4.482  1.00 98.92           O  
ATOM   2805  N   ILE D  35      11.322  15.923  -4.745  1.00 98.93           N  
ATOM   2806  CA  ILE D  35      11.598  15.863  -3.314  1.00 98.93           C  
ATOM   2807  C   ILE D  35      11.887  17.266  -2.784  1.00 98.93           C  
ATOM   2808  CB  ILE D  35      12.782  14.919  -3.006  1.00 98.93           C  
ATOM   2809  O   ILE D  35      12.903  17.871  -3.134  1.00 98.93           O  
ATOM   2810  CG1 ILE D  35      12.502  13.515  -3.553  1.00 98.93           C  
ATOM   2811  CG2 ILE D  35      13.060  14.876  -1.500  1.00 98.93           C  
ATOM   2812  CD1 ILE D  35      13.683  12.560  -3.441  1.00 98.93           C  
ATOM   2813  N   VAL D  36      11.011  17.729  -1.853  1.00 98.81           N  
ATOM   2814  CA  VAL D  36      11.114  19.136  -1.481  1.00 98.81           C  
ATOM   2815  C   VAL D  36      11.656  19.256  -0.058  1.00 98.81           C  
ATOM   2816  CB  VAL D  36       9.751  19.855  -1.595  1.00 98.81           C  
ATOM   2817  O   VAL D  36      12.111  20.326   0.351  1.00 98.81           O  
ATOM   2818  CG1 VAL D  36       9.287  19.906  -3.049  1.00 98.81           C  
ATOM   2819  CG2 VAL D  36       8.708  19.161  -0.722  1.00 98.81           C  
ATOM   2820  N   GLY D  37      11.604  18.265   0.709  1.00 98.82           N  
ATOM   2821  CA  GLY D  37      12.159  18.188   2.051  1.00 98.82           C  
ATOM   2822  C   GLY D  37      12.554  16.780   2.454  1.00 98.82           C  
ATOM   2823  O   GLY D  37      11.971  15.805   1.975  1.00 98.82           O  
ATOM   2824  N   ALA D  38      13.506  16.649   3.341  1.00 98.77           N  
ATOM   2825  CA  ALA D  38      13.962  15.348   3.824  1.00 98.77           C  
ATOM   2826  C   ALA D  38      14.582  15.466   5.214  1.00 98.77           C  
ATOM   2827  CB  ALA D  38      14.966  14.740   2.848  1.00 98.77           C  
ATOM   2828  O   ALA D  38      15.218  16.473   5.534  1.00 98.77           O  
ATOM   2829  N   ALA D  39      14.404  14.453   6.021  1.00 98.69           N  
ATOM   2830  CA  ALA D  39      15.025  14.366   7.340  1.00 98.69           C  
ATOM   2831  C   ALA D  39      15.314  12.916   7.716  1.00 98.69           C  
ATOM   2832  CB  ALA D  39      14.131  15.017   8.393  1.00 98.69           C  
ATOM   2833  O   ALA D  39      14.728  11.992   7.145  1.00 98.69           O  
ATOM   2834  N   CYS D  40      16.257  12.769   8.626  1.00 98.28           N  
ATOM   2835  CA  CYS D  40      16.614  11.406   9.000  1.00 98.28           C  
ATOM   2836  C   CYS D  40      17.177  11.358  10.416  1.00 98.28           C  
ATOM   2837  CB  CYS D  40      17.633  10.829   8.018  1.00 98.28           C  
ATOM   2838  O   CYS D  40      17.561  12.390  10.971  1.00 98.28           O  
ATOM   2839  SG  CYS D  40      19.218  11.696   8.019  1.00 98.28           S  
ATOM   2840  N   ARG D  41      17.115  10.226  11.038  1.00 97.27           N  
ATOM   2841  CA  ARG D  41      17.856   9.825  12.230  1.00 97.27           C  
ATOM   2842  C   ARG D  41      18.582   8.502  12.004  1.00 97.27           C  
ATOM   2843  CB  ARG D  41      16.918   9.709  13.433  1.00 97.27           C  
ATOM   2844  O   ARG D  41      17.946   7.457  11.853  1.00 97.27           O  
ATOM   2845  CG  ARG D  41      17.615   9.866  14.775  1.00 97.27           C  
ATOM   2846  CD  ARG D  41      18.021  11.310  15.034  1.00 97.27           C  
ATOM   2847  NE  ARG D  41      17.751  12.162  13.879  1.00 97.27           N  
ATOM   2848  NH1 ARG D  41      18.129  14.149  14.995  1.00 97.27           N  
ATOM   2849  NH2 ARG D  41      17.543  14.167  12.779  1.00 97.27           N  
ATOM   2850  CZ  ARG D  41      17.808  13.491  13.887  1.00 97.27           C  
ATOM   2851  N   PHE D  42      19.911   8.539  11.944  1.00 97.56           N  
ATOM   2852  CA  PHE D  42      20.711   7.349  11.681  1.00 97.56           C  
ATOM   2853  C   PHE D  42      21.749   7.141  12.777  1.00 97.56           C  
ATOM   2854  CB  PHE D  42      21.401   7.455  10.317  1.00 97.56           C  
ATOM   2855  O   PHE D  42      22.010   8.046  13.572  1.00 97.56           O  
ATOM   2856  CG  PHE D  42      20.446   7.560   9.159  1.00 97.56           C  
ATOM   2857  CD1 PHE D  42      19.212   6.922   9.198  1.00 97.56           C  
ATOM   2858  CD2 PHE D  42      20.782   8.298   8.032  1.00 97.56           C  
ATOM   2859  CE1 PHE D  42      18.326   7.017   8.128  1.00 97.56           C  
ATOM   2860  CE2 PHE D  42      19.901   8.398   6.958  1.00 97.56           C  
ATOM   2861  CZ  PHE D  42      18.674   7.756   7.008  1.00 97.56           C  
ATOM   2862  N   PRO D  43      22.335   5.976  12.893  1.00 95.61           N  
ATOM   2863  CA  PRO D  43      23.354   5.715  13.912  1.00 95.61           C  
ATOM   2864  C   PRO D  43      24.620   6.544  13.706  1.00 95.61           C  
ATOM   2865  CB  PRO D  43      23.646   4.222  13.744  1.00 95.61           C  
ATOM   2866  O   PRO D  43      24.852   7.062  12.611  1.00 95.61           O  
ATOM   2867  CG  PRO D  43      22.454   3.677  13.026  1.00 95.61           C  
ATOM   2868  CD  PRO D  43      21.891   4.758  12.149  1.00 95.61           C  
ATOM   2869  N   GLY D  44      25.498   6.647  14.660  1.00 91.87           N  
ATOM   2870  CA  GLY D  44      26.742   7.397  14.597  1.00 91.87           C  
ATOM   2871  C   GLY D  44      26.573   8.864  14.945  1.00 91.87           C  
ATOM   2872  O   GLY D  44      27.503   9.657  14.784  1.00 91.87           O  
ATOM   2873  N   GLY D  45      25.358   9.164  15.489  1.00 85.92           N  
ATOM   2874  CA  GLY D  45      25.059  10.533  15.875  1.00 85.92           C  
ATOM   2875  C   GLY D  45      24.535  11.376  14.727  1.00 85.92           C  
ATOM   2876  O   GLY D  45      24.600  12.606  14.773  1.00 85.92           O  
ATOM   2877  N   ASP D  46      24.056  10.731  13.681  1.00 80.56           N  
ATOM   2878  CA  ASP D  46      23.501  11.433  12.528  1.00 80.56           C  
ATOM   2879  C   ASP D  46      22.073  11.899  12.803  1.00 80.56           C  
ATOM   2880  CB  ASP D  46      23.532  10.537  11.288  1.00 80.56           C  
ATOM   2881  O   ASP D  46      21.112  11.205  12.466  1.00 80.56           O  
ATOM   2882  CG  ASP D  46      24.942  10.201  10.834  1.00 80.56           C  
ATOM   2883  OD1 ASP D  46      25.890  10.928  11.200  1.00 80.56           O  
ATOM   2884  OD2 ASP D  46      25.106   9.201  10.102  1.00 80.56           O  
ATOM   2885  N   GLU D  47      21.901  13.052  13.356  1.00 84.12           N  
ATOM   2886  CA  GLU D  47      20.599  13.584  13.749  1.00 84.12           C  
ATOM   2887  C   GLU D  47      20.038  14.515  12.678  1.00 84.12           C  
ATOM   2888  CB  GLU D  47      20.701  14.321  15.086  1.00 84.12           C  
ATOM   2889  O   GLU D  47      18.937  15.050  12.828  1.00 84.12           O  
ATOM   2890  CG  GLU D  47      21.075  13.423  16.257  1.00 84.12           C  
ATOM   2891  CD  GLU D  47      20.917  14.102  17.608  1.00 84.12           C  
ATOM   2892  OE1 GLU D  47      21.039  13.418  18.649  1.00 84.12           O  
ATOM   2893  OE2 GLU D  47      20.669  15.329  17.626  1.00 84.12           O  
ATOM   2894  N   GLY D  48      20.758  14.608  11.544  1.00 89.50           N  
ATOM   2895  CA  GLY D  48      20.342  15.450  10.433  1.00 89.50           C  
ATOM   2896  C   GLY D  48      21.110  15.173   9.154  1.00 89.50           C  
ATOM   2897  O   GLY D  48      22.026  14.349   9.140  1.00 89.50           O  
ATOM   2898  N   LEU D  49      20.732  15.769   8.022  1.00 95.89           N  
ATOM   2899  CA  LEU D  49      21.312  15.552   6.701  1.00 95.89           C  
ATOM   2900  C   LEU D  49      22.766  16.009   6.663  1.00 95.89           C  
ATOM   2901  CB  LEU D  49      20.504  16.293   5.632  1.00 95.89           C  
ATOM   2902  O   LEU D  49      23.597  15.396   5.990  1.00 95.89           O  
ATOM   2903  CG  LEU D  49      19.074  15.800   5.400  1.00 95.89           C  
ATOM   2904  CD1 LEU D  49      18.392  16.641   4.326  1.00 95.89           C  
ATOM   2905  CD2 LEU D  49      19.073  14.325   5.014  1.00 95.89           C  
ATOM   2906  N   GLU D  50      23.060  17.074   7.436  1.00 94.06           N  
ATOM   2907  CA  GLU D  50      24.421  17.604   7.447  1.00 94.06           C  
ATOM   2908  C   GLU D  50      25.392  16.616   8.087  1.00 94.06           C  
ATOM   2909  CB  GLU D  50      24.470  18.944   8.186  1.00 94.06           C  
ATOM   2910  O   GLU D  50      26.466  16.352   7.543  1.00 94.06           O  
ATOM   2911  CG  GLU D  50      23.758  20.074   7.457  1.00 94.06           C  
ATOM   2912  CD  GLU D  50      22.251  20.062   7.658  1.00 94.06           C  
ATOM   2913  OE1 GLU D  50      21.546  20.870   7.012  1.00 94.06           O  
ATOM   2914  OE2 GLU D  50      21.772  19.238   8.469  1.00 94.06           O  
ATOM   2915  N   THR D  51      25.034  16.115   9.231  1.00 94.63           N  
ATOM   2916  CA  THR D  51      25.902  15.152   9.900  1.00 94.63           C  
ATOM   2917  C   THR D  51      25.983  13.853   9.104  1.00 94.63           C  
ATOM   2918  CB  THR D  51      25.410  14.853  11.328  1.00 94.63           C  
ATOM   2919  O   THR D  51      27.026  13.197   9.080  1.00 94.63           O  
ATOM   2920  CG2 THR D  51      25.559  16.075  12.228  1.00 94.63           C  
ATOM   2921  OG1 THR D  51      24.029  14.475  11.281  1.00 94.63           O  
ATOM   2922  N   TYR D  52      24.915  13.484   8.474  1.00 97.23           N  
ATOM   2923  CA  TYR D  52      24.895  12.303   7.618  1.00 97.23           C  
ATOM   2924  C   TYR D  52      25.905  12.434   6.484  1.00 97.23           C  
ATOM   2925  CB  TYR D  52      23.493  12.078   7.044  1.00 97.23           C  
ATOM   2926  O   TYR D  52      26.727  11.540   6.270  1.00 97.23           O  
ATOM   2927  CG  TYR D  52      23.369  10.820   6.220  1.00 97.23           C  
ATOM   2928  CD1 TYR D  52      22.439  10.729   5.187  1.00 97.23           C  
ATOM   2929  CD2 TYR D  52      24.180   9.719   6.473  1.00 97.23           C  
ATOM   2930  CE1 TYR D  52      22.320   9.570   4.426  1.00 97.23           C  
ATOM   2931  CE2 TYR D  52      24.070   8.555   5.719  1.00 97.23           C  
ATOM   2932  OH  TYR D  52      23.025   7.342   3.949  1.00 97.23           O  
ATOM   2933  CZ  TYR D  52      23.138   8.491   4.699  1.00 97.23           C  
ATOM   2934  N   TRP D  53      25.920  13.596   5.788  1.00 97.37           N  
ATOM   2935  CA  TRP D  53      26.873  13.810   4.704  1.00 97.37           C  
ATOM   2936  C   TRP D  53      28.306  13.785   5.225  1.00 97.37           C  
ATOM   2937  CB  TRP D  53      26.596  15.142   4.000  1.00 97.37           C  
ATOM   2938  O   TRP D  53      29.185  13.171   4.615  1.00 97.37           O  
ATOM   2939  CG  TRP D  53      27.657  15.544   3.019  1.00 97.37           C  
ATOM   2940  CD1 TRP D  53      28.484  16.630   3.100  1.00 97.37           C  
ATOM   2941  CD2 TRP D  53      28.001  14.866   1.807  1.00 97.37           C  
ATOM   2942  CE2 TRP D  53      29.047  15.597   1.202  1.00 97.37           C  
ATOM   2943  CE3 TRP D  53      27.527  13.710   1.174  1.00 97.37           C  
ATOM   2944  NE1 TRP D  53      29.322  16.668   2.010  1.00 97.37           N  
ATOM   2945  CH2 TRP D  53      29.144  14.074  -0.607  1.00 97.37           C  
ATOM   2946  CZ2 TRP D  53      29.627  15.208  -0.008  1.00 97.37           C  
ATOM   2947  CZ3 TRP D  53      28.105  13.324  -0.030  1.00 97.37           C  
ATOM   2948  N   ARG D  54      28.544  14.491   6.358  1.00 95.92           N  
ATOM   2949  CA  ARG D  54      29.886  14.519   6.931  1.00 95.92           C  
ATOM   2950  C   ARG D  54      30.403  13.108   7.186  1.00 95.92           C  
ATOM   2951  CB  ARG D  54      29.897  15.325   8.233  1.00 95.92           C  
ATOM   2952  O   ARG D  54      31.533  12.779   6.819  1.00 95.92           O  
ATOM   2953  CG  ARG D  54      31.278  15.475   8.852  1.00 95.92           C  
ATOM   2954  CD  ARG D  54      31.230  16.271  10.148  1.00 95.92           C  
ATOM   2955  NE  ARG D  54      30.258  15.717  11.086  1.00 95.92           N  
ATOM   2956  NH1 ARG D  54      30.214  17.575  12.459  1.00 95.92           N  
ATOM   2957  NH2 ARG D  54      28.913  15.751  12.947  1.00 95.92           N  
ATOM   2958  CZ  ARG D  54      29.797  16.349  12.162  1.00 95.92           C  
ATOM   2959  N   HIS D  55      29.534  12.267   7.687  1.00 96.00           N  
ATOM   2960  CA  HIS D  55      29.916  10.896   8.006  1.00 96.00           C  
ATOM   2961  C   HIS D  55      30.190  10.092   6.740  1.00 96.00           C  
ATOM   2962  CB  HIS D  55      28.824  10.216   8.835  1.00 96.00           C  
ATOM   2963  O   HIS D  55      31.151   9.321   6.685  1.00 96.00           O  
ATOM   2964  CG  HIS D  55      28.756  10.698  10.249  1.00 96.00           C  
ATOM   2965  CD2 HIS D  55      29.583  11.504  10.954  1.00 96.00           C  
ATOM   2966  ND1 HIS D  55      27.737  10.344  11.107  1.00 96.00           N  
ATOM   2967  CE1 HIS D  55      27.942  10.915  12.282  1.00 96.00           C  
ATOM   2968  NE2 HIS D  55      29.055  11.624  12.216  1.00 96.00           N  
ATOM   2969  N   LEU D  56      29.401  10.331   5.718  1.00 97.25           N  
ATOM   2970  CA  LEU D  56      29.619   9.649   4.446  1.00 97.25           C  
ATOM   2971  C   LEU D  56      30.922  10.108   3.800  1.00 97.25           C  
ATOM   2972  CB  LEU D  56      28.446   9.903   3.495  1.00 97.25           C  
ATOM   2973  O   LEU D  56      31.708   9.285   3.326  1.00 97.25           O  
ATOM   2974  CG  LEU D  56      27.112   9.260   3.876  1.00 97.25           C  
ATOM   2975  CD1 LEU D  56      26.003   9.753   2.953  1.00 97.25           C  
ATOM   2976  CD2 LEU D  56      27.218   7.739   3.828  1.00 97.25           C  
ATOM   2977  N   ALA D  57      31.166  11.397   3.789  1.00 96.54           N  
ATOM   2978  CA  ALA D  57      32.343  11.990   3.160  1.00 96.54           C  
ATOM   2979  C   ALA D  57      33.625  11.522   3.844  1.00 96.54           C  
ATOM   2980  CB  ALA D  57      32.253  13.514   3.193  1.00 96.54           C  
ATOM   2981  O   ALA D  57      34.651  11.330   3.187  1.00 96.54           O  
ATOM   2982  N   GLU D  58      33.541  11.271   5.117  1.00 95.73           N  
ATOM   2983  CA  GLU D  58      34.710  10.852   5.885  1.00 95.73           C  
ATOM   2984  C   GLU D  58      34.895   9.338   5.825  1.00 95.73           C  
ATOM   2985  CB  GLU D  58      34.590  11.310   7.341  1.00 95.73           C  
ATOM   2986  O   GLU D  58      35.899   8.811   6.309  1.00 95.73           O  
ATOM   2987  CG  GLU D  58      34.698  12.817   7.523  1.00 95.73           C  
ATOM   2988  CD  GLU D  58      34.361  13.277   8.932  1.00 95.73           C  
ATOM   2989  OE1 GLU D  58      34.426  14.497   9.204  1.00 95.73           O  
ATOM   2990  OE2 GLU D  58      34.030  12.410   9.771  1.00 95.73           O  
ATOM   2991  N   GLY D  59      33.952   8.664   5.190  1.00 95.68           N  
ATOM   2992  CA  GLY D  59      34.017   7.217   5.068  1.00 95.68           C  
ATOM   2993  C   GLY D  59      33.830   6.497   6.391  1.00 95.68           C  
ATOM   2994  O   GLY D  59      34.406   5.429   6.609  1.00 95.68           O  
ATOM   2995  N   MET D  60      33.003   7.053   7.295  1.00 95.46           N  
ATOM   2996  CA  MET D  60      32.787   6.498   8.628  1.00 95.46           C  
ATOM   2997  C   MET D  60      32.000   5.194   8.553  1.00 95.46           C  
ATOM   2998  CB  MET D  60      32.051   7.503   9.516  1.00 95.46           C  
ATOM   2999  O   MET D  60      31.085   5.062   7.738  1.00 95.46           O  
ATOM   3000  CG  MET D  60      31.885   7.042  10.955  1.00 95.46           C  
ATOM   3001  SD  MET D  60      30.859   8.194  11.948  1.00 95.46           S  
ATOM   3002  CE  MET D  60      32.046   9.542  12.202  1.00 95.46           C  
ATOM   3003  N   VAL D  61      32.384   4.184   9.272  1.00 96.79           N  
ATOM   3004  CA  VAL D  61      31.670   2.922   9.432  1.00 96.79           C  
ATOM   3005  C   VAL D  61      31.162   2.793  10.866  1.00 96.79           C  
ATOM   3006  CB  VAL D  61      32.564   1.714   9.072  1.00 96.79           C  
ATOM   3007  O   VAL D  61      31.952   2.796  11.813  1.00 96.79           O  
ATOM   3008  CG1 VAL D  61      31.798   0.404   9.248  1.00 96.79           C  
ATOM   3009  CG2 VAL D  61      33.085   1.844   7.642  1.00 96.79           C  
ATOM   3010  N   VAL D  62      29.859   2.686  10.972  1.00 95.73           N  
ATOM   3011  CA  VAL D  62      29.275   2.590  12.306  1.00 95.73           C  
ATOM   3012  C   VAL D  62      29.008   1.126  12.650  1.00 95.73           C  
ATOM   3013  CB  VAL D  62      27.970   3.409  12.414  1.00 95.73           C  
ATOM   3014  O   VAL D  62      28.239   0.451  11.962  1.00 95.73           O  
ATOM   3015  CG1 VAL D  62      27.418   3.360  13.838  1.00 95.73           C  
ATOM   3016  CG2 VAL D  62      28.210   4.854  11.980  1.00 95.73           C  
ATOM   3017  N   SER D  63      29.584   0.604  13.610  1.00 95.48           N  
ATOM   3018  CA  SER D  63      29.370  -0.722  14.180  1.00 95.48           C  
ATOM   3019  C   SER D  63      29.686  -0.740  15.672  1.00 95.48           C  
ATOM   3020  CB  SER D  63      30.227  -1.761  13.456  1.00 95.48           C  
ATOM   3021  O   SER D  63      30.844  -0.594  16.068  1.00 95.48           O  
ATOM   3022  OG  SER D  63      30.000  -3.056  13.985  1.00 95.48           O  
ATOM   3023  N   THR D  64      28.655  -0.862  16.484  1.00 94.36           N  
ATOM   3024  CA  THR D  64      28.823  -0.849  17.933  1.00 94.36           C  
ATOM   3025  C   THR D  64      28.143  -2.059  18.567  1.00 94.36           C  
ATOM   3026  CB  THR D  64      28.257   0.443  18.551  1.00 94.36           C  
ATOM   3027  O   THR D  64      27.300  -2.703  17.940  1.00 94.36           O  
ATOM   3028  CG2 THR D  64      28.909   1.677  17.936  1.00 94.36           C  
ATOM   3029  OG1 THR D  64      26.844   0.497  18.319  1.00 94.36           O  
ATOM   3030  N   GLU D  65      28.588  -2.345  19.776  1.00 93.79           N  
ATOM   3031  CA  GLU D  65      27.888  -3.380  20.532  1.00 93.79           C  
ATOM   3032  C   GLU D  65      26.455  -2.959  20.847  1.00 93.79           C  
ATOM   3033  CB  GLU D  65      28.639  -3.701  21.827  1.00 93.79           C  
ATOM   3034  O   GLU D  65      26.162  -1.767  20.956  1.00 93.79           O  
ATOM   3035  CG  GLU D  65      28.265  -5.044  22.438  1.00 93.79           C  
ATOM   3036  CD  GLU D  65      29.151  -5.438  23.608  1.00 93.79           C  
ATOM   3037  OE1 GLU D  65      28.633  -5.590  24.738  1.00 93.79           O  
ATOM   3038  OE2 GLU D  65      30.374  -5.595  23.395  1.00 93.79           O  
ATOM   3039  N   VAL D  66      25.601  -3.855  20.972  1.00 94.04           N  
ATOM   3040  CA  VAL D  66      24.217  -3.559  21.327  1.00 94.04           C  
ATOM   3041  C   VAL D  66      24.176  -2.756  22.625  1.00 94.04           C  
ATOM   3042  CB  VAL D  66      23.380  -4.850  21.472  1.00 94.04           C  
ATOM   3043  O   VAL D  66      24.937  -3.031  23.556  1.00 94.04           O  
ATOM   3044  CG1 VAL D  66      23.890  -5.695  22.638  1.00 94.04           C  
ATOM   3045  CG2 VAL D  66      21.903  -4.509  21.661  1.00 94.04           C  
ATOM   3046  N   PRO D  67      23.324  -1.726  22.691  1.00 91.76           N  
ATOM   3047  CA  PRO D  67      23.231  -0.939  23.923  1.00 91.76           C  
ATOM   3048  C   PRO D  67      22.773  -1.768  25.120  1.00 91.76           C  
ATOM   3049  CB  PRO D  67      22.198   0.136  23.577  1.00 91.76           C  
ATOM   3050  O   PRO D  67      21.825  -2.550  25.009  1.00 91.76           O  
ATOM   3051  CG  PRO D  67      22.214   0.215  22.084  1.00 91.76           C  
ATOM   3052  CD  PRO D  67      22.497  -1.154  21.537  1.00 91.76           C  
ATOM   3053  N   ALA D  68      23.407  -1.628  26.248  1.00 89.47           N  
ATOM   3054  CA  ALA D  68      23.167  -2.415  27.455  1.00 89.47           C  
ATOM   3055  C   ALA D  68      21.772  -2.150  28.015  1.00 89.47           C  
ATOM   3056  CB  ALA D  68      24.228  -2.108  28.510  1.00 89.47           C  
ATOM   3057  O   ALA D  68      21.201  -2.999  28.703  1.00 89.47           O  
ATOM   3058  N   ASP D  69      21.282  -0.953  27.749  1.00 84.99           N  
ATOM   3059  CA  ASP D  69      19.966  -0.616  28.281  1.00 84.99           C  
ATOM   3060  C   ASP D  69      18.860  -1.323  27.501  1.00 84.99           C  
ATOM   3061  CB  ASP D  69      19.746   0.898  28.250  1.00 84.99           C  
ATOM   3062  O   ASP D  69      17.696  -1.300  27.904  1.00 84.99           O  
ATOM   3063  CG  ASP D  69      19.850   1.484  26.853  1.00 84.99           C  
ATOM   3064  OD1 ASP D  69      20.524   0.883  25.988  1.00 84.99           O  
ATOM   3065  OD2 ASP D  69      19.256   2.558  26.615  1.00 84.99           O  
ATOM   3066  N   ARG D  70      19.167  -1.916  26.381  1.00 88.99           N  
ATOM   3067  CA  ARG D  70      18.211  -2.734  25.641  1.00 88.99           C  
ATOM   3068  C   ARG D  70      18.297  -4.196  26.065  1.00 88.99           C  
ATOM   3069  CB  ARG D  70      18.450  -2.610  24.135  1.00 88.99           C  
ATOM   3070  O   ARG D  70      17.353  -4.736  26.645  1.00 88.99           O  
ATOM   3071  CG  ARG D  70      18.351  -1.186  23.610  1.00 88.99           C  
ATOM   3072  CD  ARG D  70      18.449  -1.136  22.092  1.00 88.99           C  
ATOM   3073  NE  ARG D  70      18.504   0.237  21.600  1.00 88.99           N  
ATOM   3074  NH1 ARG D  70      18.507  -0.344  19.364  1.00 88.99           N  
ATOM   3075  NH2 ARG D  70      18.580   1.863  19.979  1.00 88.99           N  
ATOM   3076  CZ  ARG D  70      18.530   0.582  20.316  1.00 88.99           C  
ATOM   3077  N   TRP D  71      19.464  -4.844  25.814  1.00 86.38           N  
ATOM   3078  CA  TRP D  71      19.770  -6.162  26.358  1.00 86.38           C  
ATOM   3079  C   TRP D  71      21.276  -6.363  26.486  1.00 86.38           C  
ATOM   3080  CB  TRP D  71      19.170  -7.261  25.476  1.00 86.38           C  
ATOM   3081  O   TRP D  71      22.056  -5.733  25.767  1.00 86.38           O  
ATOM   3082  CG  TRP D  71      19.524  -7.138  24.025  1.00 86.38           C  
ATOM   3083  CD1 TRP D  71      18.927  -6.331  23.096  1.00 86.38           C  
ATOM   3084  CD2 TRP D  71      20.555  -7.850  23.334  1.00 86.38           C  
ATOM   3085  CE2 TRP D  71      20.527  -7.424  21.988  1.00 86.38           C  
ATOM   3086  CE3 TRP D  71      21.501  -8.808  23.724  1.00 86.38           C  
ATOM   3087  NE1 TRP D  71      19.526  -6.499  21.869  1.00 86.38           N  
ATOM   3088  CH2 TRP D  71      22.327  -8.859  21.436  1.00 86.38           C  
ATOM   3089  CZ2 TRP D  71      21.411  -7.924  21.028  1.00 86.38           C  
ATOM   3090  CZ3 TRP D  71      22.380  -9.304  22.767  1.00 86.38           C  
ATOM   3091  N   ARG D  72      21.725  -7.159  27.426  1.00 90.11           N  
ATOM   3092  CA  ARG D  72      23.142  -7.405  27.677  1.00 90.11           C  
ATOM   3093  C   ARG D  72      23.688  -8.471  26.733  1.00 90.11           C  
ATOM   3094  CB  ARG D  72      23.366  -7.829  29.130  1.00 90.11           C  
ATOM   3095  O   ARG D  72      23.252  -9.624  26.770  1.00 90.11           O  
ATOM   3096  CG  ARG D  72      23.049  -6.741  30.144  1.00 90.11           C  
ATOM   3097  CD  ARG D  72      23.322  -7.202  31.569  1.00 90.11           C  
ATOM   3098  NE  ARG D  72      24.740  -7.106  31.905  1.00 90.11           N  
ATOM   3099  NH1 ARG D  72      24.464  -7.667  34.129  1.00 90.11           N  
ATOM   3100  NH2 ARG D  72      26.555  -7.213  33.307  1.00 90.11           N  
ATOM   3101  CZ  ARG D  72      25.250  -7.329  33.113  1.00 90.11           C  
ATOM   3102  N   ALA D  73      24.620  -8.092  25.924  1.00 90.53           N  
ATOM   3103  CA  ALA D  73      25.201  -8.966  24.907  1.00 90.53           C  
ATOM   3104  C   ALA D  73      25.713 -10.263  25.527  1.00 90.53           C  
ATOM   3105  CB  ALA D  73      26.330  -8.249  24.171  1.00 90.53           C  
ATOM   3106  O   ALA D  73      25.527 -11.344  24.962  1.00 90.53           O  
ATOM   3107  N   ALA D  74      26.280 -10.278  26.782  1.00 90.42           N  
ATOM   3108  CA  ALA D  74      26.914 -11.412  27.452  1.00 90.42           C  
ATOM   3109  C   ALA D  74      25.903 -12.522  27.724  1.00 90.42           C  
ATOM   3110  CB  ALA D  74      27.569 -10.961  28.756  1.00 90.42           C  
ATOM   3111  O   ALA D  74      26.257 -13.703  27.735  1.00 90.42           O  
ATOM   3112  N   ASP D  75      24.711 -12.129  27.768  1.00 91.48           N  
ATOM   3113  CA  ASP D  75      23.669 -13.092  28.109  1.00 91.48           C  
ATOM   3114  C   ASP D  75      23.228 -13.883  26.879  1.00 91.48           C  
ATOM   3115  CB  ASP D  75      22.467 -12.382  28.736  1.00 91.48           C  
ATOM   3116  O   ASP D  75      22.643 -14.961  27.005  1.00 91.48           O  
ATOM   3117  CG  ASP D  75      22.803 -11.693  30.046  1.00 91.48           C  
ATOM   3118  OD1 ASP D  75      23.801 -12.071  30.697  1.00 91.48           O  
ATOM   3119  OD2 ASP D  75      22.061 -10.764  30.434  1.00 91.48           O  
ATOM   3120  N   TRP D  76      23.553 -13.374  25.711  1.00 92.25           N  
ATOM   3121  CA  TRP D  76      22.942 -13.959  24.522  1.00 92.25           C  
ATOM   3122  C   TRP D  76      24.007 -14.393  23.521  1.00 92.25           C  
ATOM   3123  CB  TRP D  76      21.981 -12.964  23.865  1.00 92.25           C  
ATOM   3124  O   TRP D  76      23.733 -15.191  22.620  1.00 92.25           O  
ATOM   3125  CG  TRP D  76      20.823 -12.573  24.733  1.00 92.25           C  
ATOM   3126  CD1 TRP D  76      20.812 -11.620  25.713  1.00 92.25           C  
ATOM   3127  CD2 TRP D  76      19.505 -13.131  24.700  1.00 92.25           C  
ATOM   3128  CE2 TRP D  76      18.746 -12.467  25.689  1.00 92.25           C  
ATOM   3129  CE3 TRP D  76      18.892 -14.127  23.930  1.00 92.25           C  
ATOM   3130  NE1 TRP D  76      19.566 -11.551  26.292  1.00 92.25           N  
ATOM   3131  CH2 TRP D  76      16.828 -13.748  25.159  1.00 92.25           C  
ATOM   3132  CZ2 TRP D  76      17.403 -12.769  25.927  1.00 92.25           C  
ATOM   3133  CZ3 TRP D  76      17.556 -14.426  24.168  1.00 92.25           C  
ATOM   3134  N   TYR D  77      25.233 -13.934  23.622  1.00 93.32           N  
ATOM   3135  CA  TYR D  77      26.265 -14.102  22.605  1.00 93.32           C  
ATOM   3136  C   TYR D  77      26.904 -15.482  22.700  1.00 93.32           C  
ATOM   3137  CB  TYR D  77      27.338 -13.018  22.743  1.00 93.32           C  
ATOM   3138  O   TYR D  77      27.204 -15.960  23.796  1.00 93.32           O  
ATOM   3139  CG  TYR D  77      28.489 -13.177  21.780  1.00 93.32           C  
ATOM   3140  CD1 TYR D  77      29.666 -13.812  22.169  1.00 93.32           C  
ATOM   3141  CD2 TYR D  77      28.402 -12.692  20.479  1.00 93.32           C  
ATOM   3142  CE1 TYR D  77      30.730 -13.959  21.285  1.00 93.32           C  
ATOM   3143  CE2 TYR D  77      29.460 -12.833  19.587  1.00 93.32           C  
ATOM   3144  OH  TYR D  77      31.667 -13.611  19.118  1.00 93.32           O  
ATOM   3145  CZ  TYR D  77      30.617 -13.468  19.998  1.00 93.32           C  
ATOM   3146  N   ASP D  78      27.017 -16.229  21.680  1.00 92.50           N  
ATOM   3147  CA  ASP D  78      27.818 -17.428  21.453  1.00 92.50           C  
ATOM   3148  C   ASP D  78      28.348 -17.472  20.021  1.00 92.50           C  
ATOM   3149  CB  ASP D  78      26.997 -18.685  21.748  1.00 92.50           C  
ATOM   3150  O   ASP D  78      27.586 -17.308  19.066  1.00 92.50           O  
ATOM   3151  CG  ASP D  78      27.855 -19.927  21.917  1.00 92.50           C  
ATOM   3152  OD1 ASP D  78      28.483 -20.373  20.932  1.00 92.50           O  
ATOM   3153  OD2 ASP D  78      27.901 -20.466  23.044  1.00 92.50           O  
ATOM   3154  N   PRO D  79      29.582 -17.587  19.814  1.00 88.68           N  
ATOM   3155  CA  PRO D  79      30.157 -17.546  18.467  1.00 88.68           C  
ATOM   3156  C   PRO D  79      29.684 -18.701  17.588  1.00 88.68           C  
ATOM   3157  CB  PRO D  79      31.663 -17.636  18.724  1.00 88.68           C  
ATOM   3158  O   PRO D  79      29.798 -18.636  16.361  1.00 88.68           O  
ATOM   3159  CG  PRO D  79      31.784 -18.273  20.070  1.00 88.68           C  
ATOM   3160  CD  PRO D  79      30.594 -17.874  20.895  1.00 88.68           C  
ATOM   3161  N   ASP D  80      29.163 -19.776  18.282  1.00 85.15           N  
ATOM   3162  CA  ASP D  80      28.652 -20.930  17.549  1.00 85.15           C  
ATOM   3163  C   ASP D  80      27.193 -20.724  17.148  1.00 85.15           C  
ATOM   3164  CB  ASP D  80      28.792 -22.203  18.387  1.00 85.15           C  
ATOM   3165  O   ASP D  80      26.305 -20.709  18.002  1.00 85.15           O  
ATOM   3166  CG  ASP D  80      28.391 -23.458  17.631  1.00 85.15           C  
ATOM   3167  OD1 ASP D  80      27.972 -23.355  16.457  1.00 85.15           O  
ATOM   3168  OD2 ASP D  80      28.492 -24.558  18.215  1.00 85.15           O  
ATOM   3169  N   PRO D  81      26.942 -20.532  15.863  1.00 76.44           N  
ATOM   3170  CA  PRO D  81      25.580 -20.267  15.393  1.00 76.44           C  
ATOM   3171  C   PRO D  81      24.621 -21.420  15.682  1.00 76.44           C  
ATOM   3172  CB  PRO D  81      25.759 -20.070  13.886  1.00 76.44           C  
ATOM   3173  O   PRO D  81      23.402 -21.246  15.610  1.00 76.44           O  
ATOM   3174  CG  PRO D  81      27.084 -20.690  13.575  1.00 76.44           C  
ATOM   3175  CD  PRO D  81      27.892 -20.747  14.839  1.00 76.44           C  
ATOM   3176  N   GLU D  82      25.158 -22.648  16.099  1.00 72.56           N  
ATOM   3177  CA  GLU D  82      24.342 -23.844  16.286  1.00 72.56           C  
ATOM   3178  C   GLU D  82      23.796 -23.922  17.709  1.00 72.56           C  
ATOM   3179  CB  GLU D  82      25.151 -25.103  15.964  1.00 72.56           C  
ATOM   3180  O   GLU D  82      22.910 -24.730  17.996  1.00 72.56           O  
ATOM   3181  CG  GLU D  82      25.572 -25.207  14.505  1.00 72.56           C  
ATOM   3182  CD  GLU D  82      24.400 -25.385  13.553  1.00 72.56           C  
ATOM   3183  OE1 GLU D  82      24.338 -24.670  12.527  1.00 72.56           O  
ATOM   3184  OE2 GLU D  82      23.538 -26.246  13.836  1.00 72.56           O  
ATOM   3185  N   VAL D  83      24.347 -23.030  18.597  1.00 79.50           N  
ATOM   3186  CA  VAL D  83      23.838 -23.028  19.965  1.00 79.50           C  
ATOM   3187  C   VAL D  83      22.464 -22.363  20.004  1.00 79.50           C  
ATOM   3188  CB  VAL D  83      24.806 -22.309  20.930  1.00 79.50           C  
ATOM   3189  O   VAL D  83      22.335 -21.173  19.709  1.00 79.50           O  
ATOM   3190  CG1 VAL D  83      24.227 -22.265  22.343  1.00 79.50           C  
ATOM   3191  CG2 VAL D  83      26.169 -22.998  20.929  1.00 79.50           C  
ATOM   3192  N   PRO D  84      21.412 -23.081  20.313  1.00 74.46           N  
ATOM   3193  CA  PRO D  84      20.047 -22.551  20.308  1.00 74.46           C  
ATOM   3194  C   PRO D  84      19.862 -21.389  21.281  1.00 74.46           C  
ATOM   3195  CB  PRO D  84      19.199 -23.755  20.728  1.00 74.46           C  
ATOM   3196  O   PRO D  84      20.436 -21.396  22.373  1.00 74.46           O  
ATOM   3197  CG  PRO D  84      20.071 -24.942  20.475  1.00 74.46           C  
ATOM   3198  CD  PRO D  84      21.506 -24.509  20.567  1.00 74.46           C  
ATOM   3199  N   GLY D  85      19.082 -20.462  20.918  1.00 80.66           N  
ATOM   3200  CA  GLY D  85      18.705 -19.350  21.776  1.00 80.66           C  
ATOM   3201  C   GLY D  85      19.796 -18.304  21.911  1.00 80.66           C  
ATOM   3202  O   GLY D  85      19.659 -17.354  22.684  1.00 80.66           O  
ATOM   3203  N   ARG D  86      20.917 -18.578  21.185  1.00 88.33           N  
ATOM   3204  CA  ARG D  86      22.030 -17.639  21.274  1.00 88.33           C  
ATOM   3205  C   ARG D  86      22.304 -16.984  19.924  1.00 88.33           C  
ATOM   3206  CB  ARG D  86      23.291 -18.345  21.779  1.00 88.33           C  
ATOM   3207  O   ARG D  86      21.893 -17.501  18.883  1.00 88.33           O  
ATOM   3208  CG  ARG D  86      23.117 -19.024  23.129  1.00 88.33           C  
ATOM   3209  CD  ARG D  86      23.189 -18.026  24.276  1.00 88.33           C  
ATOM   3210  NE  ARG D  86      23.300 -18.697  25.568  1.00 88.33           N  
ATOM   3211  NH1 ARG D  86      23.532 -16.751  26.791  1.00 88.33           N  
ATOM   3212  NH2 ARG D  86      23.551 -18.785  27.849  1.00 88.33           N  
ATOM   3213  CZ  ARG D  86      23.461 -18.076  26.733  1.00 88.33           C  
ATOM   3214  N   THR D  87      22.833 -15.804  19.883  1.00 90.97           N  
ATOM   3215  CA  THR D  87      23.251 -15.115  18.667  1.00 90.97           C  
ATOM   3216  C   THR D  87      24.772 -15.034  18.586  1.00 90.97           C  
ATOM   3217  CB  THR D  87      22.654 -13.697  18.595  1.00 90.97           C  
ATOM   3218  O   THR D  87      25.444 -14.848  19.603  1.00 90.97           O  
ATOM   3219  CG2 THR D  87      23.092 -12.855  19.789  1.00 90.97           C  
ATOM   3220  OG1 THR D  87      23.092 -13.061  17.388  1.00 90.97           O  
ATOM   3221  N   TYR D  88      25.337 -15.230  17.350  1.00 92.59           N  
ATOM   3222  CA  TYR D  88      26.787 -15.179  17.204  1.00 92.59           C  
ATOM   3223  C   TYR D  88      27.256 -13.758  16.915  1.00 92.59           C  
ATOM   3224  CB  TYR D  88      27.249 -16.119  16.086  1.00 92.59           C  
ATOM   3225  O   TYR D  88      28.448 -13.522  16.706  1.00 92.59           O  
ATOM   3226  CG  TYR D  88      26.635 -15.810  14.742  1.00 92.59           C  
ATOM   3227  CD1 TYR D  88      25.573 -16.564  14.250  1.00 92.59           C  
ATOM   3228  CD2 TYR D  88      27.118 -14.765  13.961  1.00 92.59           C  
ATOM   3229  CE1 TYR D  88      25.006 -16.285  13.010  1.00 92.59           C  
ATOM   3230  CE2 TYR D  88      26.558 -14.477  12.721  1.00 92.59           C  
ATOM   3231  OH  TYR D  88      24.947 -14.959  11.027  1.00 92.59           O  
ATOM   3232  CZ  TYR D  88      25.504 -15.241  12.255  1.00 92.59           C  
ATOM   3233  N   VAL D  89      26.380 -12.856  16.950  1.00 94.61           N  
ATOM   3234  CA  VAL D  89      26.713 -11.453  16.729  1.00 94.61           C  
ATOM   3235  C   VAL D  89      26.007 -10.584  17.768  1.00 94.61           C  
ATOM   3236  CB  VAL D  89      26.330 -10.996  15.304  1.00 94.61           C  
ATOM   3237  O   VAL D  89      24.811 -10.752  18.017  1.00 94.61           O  
ATOM   3238  CG1 VAL D  89      26.668  -9.520  15.100  1.00 94.61           C  
ATOM   3239  CG2 VAL D  89      27.037 -11.858  14.259  1.00 94.61           C  
ATOM   3240  N   ALA D  90      26.702  -9.772  18.385  1.00 92.20           N  
ATOM   3241  CA  ALA D  90      26.103  -8.812  19.309  1.00 92.20           C  
ATOM   3242  C   ALA D  90      26.467  -7.381  18.925  1.00 92.20           C  
ATOM   3243  CB  ALA D  90      26.544  -9.105  20.741  1.00 92.20           C  
ATOM   3244  O   ALA D  90      26.455  -6.483  19.770  1.00 92.20           O  
ATOM   3245  N   LYS D  91      26.906  -7.181  17.673  1.00 95.02           N  
ATOM   3246  CA  LYS D  91      27.249  -5.864  17.144  1.00 95.02           C  
ATOM   3247  C   LYS D  91      26.308  -5.464  16.012  1.00 95.02           C  
ATOM   3248  CB  LYS D  91      28.698  -5.843  16.654  1.00 95.02           C  
ATOM   3249  O   LYS D  91      25.752  -6.324  15.326  1.00 95.02           O  
ATOM   3250  CG  LYS D  91      29.727  -6.046  17.755  1.00 95.02           C  
ATOM   3251  CD  LYS D  91      31.149  -5.942  17.218  1.00 95.02           C  
ATOM   3252  CE  LYS D  91      32.180  -6.124  18.323  1.00 95.02           C  
ATOM   3253  NZ  LYS D  91      33.575  -6.005  17.804  1.00 95.02           N  
ATOM   3254  N   GLY D  92      26.111  -4.204  15.782  1.00 95.70           N  
ATOM   3255  CA  GLY D  92      25.328  -3.562  14.739  1.00 95.70           C  
ATOM   3256  C   GLY D  92      25.427  -2.049  14.764  1.00 95.70           C  
ATOM   3257  O   GLY D  92      26.368  -1.492  15.333  1.00 95.70           O  
ATOM   3258  N   ALA D  93      24.592  -1.413  14.093  1.00 96.96           N  
ATOM   3259  CA  ALA D  93      24.537   0.046  14.130  1.00 96.96           C  
ATOM   3260  C   ALA D  93      23.256   0.530  14.804  1.00 96.96           C  
ATOM   3261  CB  ALA D  93      24.641   0.619  12.718  1.00 96.96           C  
ATOM   3262  O   ALA D  93      22.158   0.331  14.279  1.00 96.96           O  
ATOM   3263  N   PHE D  94      23.400   1.131  15.958  1.00 96.16           N  
ATOM   3264  CA  PHE D  94      22.260   1.446  16.812  1.00 96.16           C  
ATOM   3265  C   PHE D  94      22.153   2.949  17.040  1.00 96.16           C  
ATOM   3266  CB  PHE D  94      22.376   0.717  18.154  1.00 96.16           C  
ATOM   3267  O   PHE D  94      23.169   3.641  17.138  1.00 96.16           O  
ATOM   3268  CG  PHE D  94      22.449  -0.781  18.028  1.00 96.16           C  
ATOM   3269  CD1 PHE D  94      21.290  -1.543  17.952  1.00 96.16           C  
ATOM   3270  CD2 PHE D  94      23.678  -1.426  17.984  1.00 96.16           C  
ATOM   3271  CE1 PHE D  94      21.354  -2.930  17.835  1.00 96.16           C  
ATOM   3272  CE2 PHE D  94      23.750  -2.812  17.868  1.00 96.16           C  
ATOM   3273  CZ  PHE D  94      22.587  -3.561  17.794  1.00 96.16           C  
ATOM   3274  N   LEU D  95      20.901   3.446  17.123  1.00 95.06           N  
ATOM   3275  CA  LEU D  95      20.671   4.830  17.523  1.00 95.06           C  
ATOM   3276  C   LEU D  95      21.004   5.033  18.997  1.00 95.06           C  
ATOM   3277  CB  LEU D  95      19.217   5.230  17.256  1.00 95.06           C  
ATOM   3278  O   LEU D  95      20.727   4.162  19.826  1.00 95.06           O  
ATOM   3279  CG  LEU D  95      18.769   5.223  15.794  1.00 95.06           C  
ATOM   3280  CD1 LEU D  95      17.266   5.464  15.699  1.00 95.06           C  
ATOM   3281  CD2 LEU D  95      19.536   6.270  14.994  1.00 95.06           C  
ATOM   3282  N   ARG D  96      21.670   6.071  19.338  1.00 82.82           N  
ATOM   3283  CA  ARG D  96      22.126   6.345  20.697  1.00 82.82           C  
ATOM   3284  C   ARG D  96      20.944   6.550  21.639  1.00 82.82           C  
ATOM   3285  CB  ARG D  96      23.036   7.574  20.722  1.00 82.82           C  
ATOM   3286  O   ARG D  96      20.952   6.057  22.769  1.00 82.82           O  
ATOM   3287  CG  ARG D  96      24.468   7.289  20.298  1.00 82.82           C  
ATOM   3288  CD  ARG D  96      25.369   8.498  20.505  1.00 82.82           C  
ATOM   3289  NE  ARG D  96      26.672   8.315  19.871  1.00 82.82           N  
ATOM   3290  NH1 ARG D  96      27.388  10.480  20.243  1.00 82.82           N  
ATOM   3291  NH2 ARG D  96      28.752   8.985  19.165  1.00 82.82           N  
ATOM   3292  CZ  ARG D  96      27.601   9.260  19.761  1.00 82.82           C  
ATOM   3293  N   ASP D  97      19.969   7.286  21.265  1.00 81.27           N  
ATOM   3294  CA  ASP D  97      18.845   7.593  22.144  1.00 81.27           C  
ATOM   3295  C   ASP D  97      17.515   7.267  21.469  1.00 81.27           C  
ATOM   3296  CB  ASP D  97      18.876   9.065  22.561  1.00 81.27           C  
ATOM   3297  O   ASP D  97      16.991   8.072  20.697  1.00 81.27           O  
ATOM   3298  CG  ASP D  97      17.870   9.394  23.650  1.00 81.27           C  
ATOM   3299  OD1 ASP D  97      17.191   8.473  24.153  1.00 81.27           O  
ATOM   3300  OD2 ASP D  97      17.753  10.587  24.007  1.00 81.27           O  
ATOM   3301  N   VAL D  98      16.955   6.131  21.861  1.00 86.37           N  
ATOM   3302  CA  VAL D  98      15.668   5.770  21.276  1.00 86.37           C  
ATOM   3303  C   VAL D  98      14.556   5.991  22.299  1.00 86.37           C  
ATOM   3304  CB  VAL D  98      15.658   4.305  20.785  1.00 86.37           C  
ATOM   3305  O   VAL D  98      13.372   5.887  21.969  1.00 86.37           O  
ATOM   3306  CG1 VAL D  98      16.557   4.139  19.562  1.00 86.37           C  
ATOM   3307  CG2 VAL D  98      16.097   3.365  21.906  1.00 86.37           C  
ATOM   3308  N   ARG D  99      14.903   6.425  23.500  1.00 83.65           N  
ATOM   3309  CA  ARG D  99      13.933   6.562  24.583  1.00 83.65           C  
ATOM   3310  C   ARG D  99      13.391   7.986  24.655  1.00 83.65           C  
ATOM   3311  CB  ARG D  99      14.563   6.173  25.922  1.00 83.65           C  
ATOM   3312  O   ARG D  99      12.364   8.233  25.290  1.00 83.65           O  
ATOM   3313  CG  ARG D  99      14.928   4.700  26.025  1.00 83.65           C  
ATOM   3314  CD  ARG D  99      15.482   4.352  27.400  1.00 83.65           C  
ATOM   3315  NE  ARG D  99      15.799   2.931  27.509  1.00 83.65           N  
ATOM   3316  NH1 ARG D  99      16.682   3.080  29.638  1.00 83.65           N  
ATOM   3317  NH2 ARG D  99      16.606   1.057  28.563  1.00 83.65           N  
ATOM   3318  CZ  ARG D  99      16.362   2.359  28.570  1.00 83.65           C  
ATOM   3319  N   SER D 100      14.012   8.812  23.996  1.00 86.73           N  
ATOM   3320  CA  SER D 100      13.668  10.218  24.183  1.00 86.73           C  
ATOM   3321  C   SER D 100      12.574  10.652  23.214  1.00 86.73           C  
ATOM   3322  CB  SER D 100      14.902  11.101  24.001  1.00 86.73           C  
ATOM   3323  O   SER D 100      12.555  10.224  22.058  1.00 86.73           O  
ATOM   3324  OG  SER D 100      15.916  10.747  24.926  1.00 86.73           O  
ATOM   3325  N   LEU D 101      11.596  11.412  23.648  1.00 89.21           N  
ATOM   3326  CA  LEU D 101      10.527  12.060  22.895  1.00 89.21           C  
ATOM   3327  C   LEU D 101      10.085  13.349  23.579  1.00 89.21           C  
ATOM   3328  CB  LEU D 101       9.332  11.116  22.740  1.00 89.21           C  
ATOM   3329  O   LEU D 101       9.947  13.392  24.804  1.00 89.21           O  
ATOM   3330  CG  LEU D 101       8.080  11.708  22.090  1.00 89.21           C  
ATOM   3331  CD1 LEU D 101       8.310  11.927  20.599  1.00 89.21           C  
ATOM   3332  CD2 LEU D 101       6.877  10.801  22.324  1.00 89.21           C  
ATOM   3333  N   ASP D 102       9.946  14.397  22.823  1.00 89.51           N  
ATOM   3334  CA  ASP D 102       9.261  15.559  23.380  1.00 89.51           C  
ATOM   3335  C   ASP D 102       7.749  15.346  23.402  1.00 89.51           C  
ATOM   3336  CB  ASP D 102       9.603  16.818  22.580  1.00 89.51           C  
ATOM   3337  O   ASP D 102       7.034  15.838  22.526  1.00 89.51           O  
ATOM   3338  CG  ASP D 102       9.226  18.100  23.302  1.00 89.51           C  
ATOM   3339  OD1 ASP D 102       8.371  18.058  24.213  1.00 89.51           O  
ATOM   3340  OD2 ASP D 102       9.786  19.162  22.954  1.00 89.51           O  
ATOM   3341  N   ALA D 103       7.318  14.626  24.397  1.00 86.11           N  
ATOM   3342  CA  ALA D 103       5.938  14.155  24.484  1.00 86.11           C  
ATOM   3343  C   ALA D 103       4.959  15.325  24.514  1.00 86.11           C  
ATOM   3344  CB  ALA D 103       5.752  13.277  25.719  1.00 86.11           C  
ATOM   3345  O   ALA D 103       3.982  15.346  23.763  1.00 86.11           O  
ATOM   3346  N   ALA D 104       5.252  16.404  25.291  1.00 80.41           N  
ATOM   3347  CA  ALA D 104       4.363  17.551  25.456  1.00 80.41           C  
ATOM   3348  C   ALA D 104       4.193  18.307  24.141  1.00 80.41           C  
ATOM   3349  CB  ALA D 104       4.897  18.487  26.538  1.00 80.41           C  
ATOM   3350  O   ALA D 104       3.109  18.815  23.845  1.00 80.41           O  
ATOM   3351  N   PHE D 105       5.236  18.347  23.369  1.00 88.96           N  
ATOM   3352  CA  PHE D 105       5.188  19.015  22.074  1.00 88.96           C  
ATOM   3353  C   PHE D 105       4.128  18.385  21.179  1.00 88.96           C  
ATOM   3354  CB  PHE D 105       6.556  18.959  21.388  1.00 88.96           C  
ATOM   3355  O   PHE D 105       3.392  19.091  20.487  1.00 88.96           O  
ATOM   3356  CG  PHE D 105       6.589  19.633  20.043  1.00 88.96           C  
ATOM   3357  CD1 PHE D 105       6.329  18.913  18.883  1.00 88.96           C  
ATOM   3358  CD2 PHE D 105       6.879  20.987  19.938  1.00 88.96           C  
ATOM   3359  CE1 PHE D 105       6.359  19.534  17.636  1.00 88.96           C  
ATOM   3360  CE2 PHE D 105       6.910  21.615  18.696  1.00 88.96           C  
ATOM   3361  CZ  PHE D 105       6.651  20.886  17.546  1.00 88.96           C  
ATOM   3362  N   PHE D 106       4.007  17.085  21.251  1.00 90.15           N  
ATOM   3363  CA  PHE D 106       3.089  16.363  20.379  1.00 90.15           C  
ATOM   3364  C   PHE D 106       1.789  16.042  21.108  1.00 90.15           C  
ATOM   3365  CB  PHE D 106       3.735  15.072  19.866  1.00 90.15           C  
ATOM   3366  O   PHE D 106       1.004  15.209  20.651  1.00 90.15           O  
ATOM   3367  CG  PHE D 106       4.899  15.303  18.940  1.00 90.15           C  
ATOM   3368  CD1 PHE D 106       4.691  15.683  17.620  1.00 90.15           C  
ATOM   3369  CD2 PHE D 106       6.202  15.139  19.391  1.00 90.15           C  
ATOM   3370  CE1 PHE D 106       5.767  15.897  16.762  1.00 90.15           C  
ATOM   3371  CE2 PHE D 106       7.282  15.351  18.539  1.00 90.15           C  
ATOM   3372  CZ  PHE D 106       7.062  15.729  17.225  1.00 90.15           C  
ATOM   3373  N   SER D 107       1.597  16.625  22.310  1.00 77.00           N  
ATOM   3374  CA  SER D 107       0.398  16.444  23.123  1.00 77.00           C  
ATOM   3375  C   SER D 107       0.205  14.981  23.505  1.00 77.00           C  
ATOM   3376  CB  SER D 107      -0.837  16.952  22.377  1.00 77.00           C  
ATOM   3377  O   SER D 107      -0.906  14.453  23.421  1.00 77.00           O  
ATOM   3378  OG  SER D 107      -0.710  18.331  22.075  1.00 77.00           O  
ATOM   3379  N   ILE D 108       1.341  14.327  23.803  1.00 81.49           N  
ATOM   3380  CA  ILE D 108       1.348  12.942  24.260  1.00 81.49           C  
ATOM   3381  C   ILE D 108       1.707  12.889  25.743  1.00 81.49           C  
ATOM   3382  CB  ILE D 108       2.333  12.080  23.439  1.00 81.49           C  
ATOM   3383  O   ILE D 108       2.677  13.516  26.176  1.00 81.49           O  
ATOM   3384  CG1 ILE D 108       1.856  11.963  21.987  1.00 81.49           C  
ATOM   3385  CG2 ILE D 108       2.499  10.697  24.074  1.00 81.49           C  
ATOM   3386  CD1 ILE D 108       2.888  11.358  21.044  1.00 81.49           C  
ATOM   3387  N   SER D 109       0.894  12.220  26.575  1.00 70.81           N  
ATOM   3388  CA  SER D 109       1.175  12.113  28.002  1.00 70.81           C  
ATOM   3389  C   SER D 109       2.411  11.258  28.260  1.00 70.81           C  
ATOM   3390  CB  SER D 109      -0.026  11.523  28.743  1.00 70.81           C  
ATOM   3391  O   SER D 109       2.723  10.357  27.479  1.00 70.81           O  
ATOM   3392  OG  SER D 109      -0.141  10.133  28.489  1.00 70.81           O  
ATOM   3393  N   PRO D 110       3.128  11.493  29.291  1.00 72.82           N  
ATOM   3394  CA  PRO D 110       4.296  10.674  29.624  1.00 72.82           C  
ATOM   3395  C   PRO D 110       3.972   9.183  29.692  1.00 72.82           C  
ATOM   3396  CB  PRO D 110       4.718  11.204  30.997  1.00 72.82           C  
ATOM   3397  O   PRO D 110       4.785   8.352  29.281  1.00 72.82           O  
ATOM   3398  CG  PRO D 110       4.286  12.635  31.003  1.00 72.82           C  
ATOM   3399  CD  PRO D 110       2.978  12.742  30.274  1.00 72.82           C  
ATOM   3400  N   ARG D 111       2.769   8.878  30.215  1.00 69.09           N  
ATOM   3401  CA  ARG D 111       2.360   7.480  30.295  1.00 69.09           C  
ATOM   3402  C   ARG D 111       2.201   6.876  28.904  1.00 69.09           C  
ATOM   3403  CB  ARG D 111       1.051   7.346  31.076  1.00 69.09           C  
ATOM   3404  O   ARG D 111       2.605   5.736  28.666  1.00 69.09           O  
ATOM   3405  CG  ARG D 111       0.805   5.953  31.633  1.00 69.09           C  
ATOM   3406  CD  ARG D 111      -0.349   5.938  32.625  1.00 69.09           C  
ATOM   3407  NE  ARG D 111      -1.643   5.928  31.947  1.00 69.09           N  
ATOM   3408  NH1 ARG D 111      -2.874   5.513  33.858  1.00 69.09           N  
ATOM   3409  NH2 ARG D 111      -3.929   5.738  31.835  1.00 69.09           N  
ATOM   3410  CZ  ARG D 111      -2.812   5.726  32.548  1.00 69.09           C  
ATOM   3411  N   GLU D 112       1.595   7.615  28.070  1.00 77.86           N  
ATOM   3412  CA  GLU D 112       1.472   7.159  26.689  1.00 77.86           C  
ATOM   3413  C   GLU D 112       2.839   7.055  26.018  1.00 77.86           C  
ATOM   3414  CB  GLU D 112       0.564   8.098  25.891  1.00 77.86           C  
ATOM   3415  O   GLU D 112       3.118   6.083  25.313  1.00 77.86           O  
ATOM   3416  CG  GLU D 112       0.340   7.660  24.451  1.00 77.86           C  
ATOM   3417  CD  GLU D 112      -0.575   8.595  23.675  1.00 77.86           C  
ATOM   3418  OE1 GLU D 112      -0.978   8.247  22.542  1.00 77.86           O  
ATOM   3419  OE2 GLU D 112      -0.889   9.684  24.204  1.00 77.86           O  
ATOM   3420  N   ALA D 113       3.670   8.021  26.248  1.00 84.44           N  
ATOM   3421  CA  ALA D 113       4.998   8.060  25.641  1.00 84.44           C  
ATOM   3422  C   ALA D 113       5.807   6.820  26.010  1.00 84.44           C  
ATOM   3423  CB  ALA D 113       5.741   9.323  26.068  1.00 84.44           C  
ATOM   3424  O   ALA D 113       6.535   6.275  25.177  1.00 84.44           O  
ATOM   3425  N   MET D 114       5.667   6.332  27.156  1.00 80.12           N  
ATOM   3426  CA  MET D 114       6.416   5.172  27.630  1.00 80.12           C  
ATOM   3427  C   MET D 114       5.961   3.902  26.918  1.00 80.12           C  
ATOM   3428  CB  MET D 114       6.257   5.009  29.142  1.00 80.12           C  
ATOM   3429  O   MET D 114       6.721   2.937  26.815  1.00 80.12           O  
ATOM   3430  CG  MET D 114       7.007   6.052  29.954  1.00 80.12           C  
ATOM   3431  SD  MET D 114       6.886   5.758  31.761  1.00 80.12           S  
ATOM   3432  CE  MET D 114       7.406   4.021  31.838  1.00 80.12           C  
ATOM   3433  N   SER D 115       4.708   3.957  26.516  1.00 82.32           N  
ATOM   3434  CA  SER D 115       4.126   2.781  25.878  1.00 82.32           C  
ATOM   3435  C   SER D 115       4.266   2.849  24.361  1.00 82.32           C  
ATOM   3436  CB  SER D 115       2.650   2.641  26.255  1.00 82.32           C  
ATOM   3437  O   SER D 115       4.015   1.864  23.664  1.00 82.32           O  
ATOM   3438  OG  SER D 115       2.498   2.547  27.661  1.00 82.32           O  
ATOM   3439  N   LEU D 116       4.722   3.977  23.868  1.00 89.99           N  
ATOM   3440  CA  LEU D 116       4.812   4.181  22.426  1.00 89.99           C  
ATOM   3441  C   LEU D 116       6.050   3.496  21.857  1.00 89.99           C  
ATOM   3442  CB  LEU D 116       4.844   5.676  22.097  1.00 89.99           C  
ATOM   3443  O   LEU D 116       7.144   3.620  22.412  1.00 89.99           O  
ATOM   3444  CG  LEU D 116       3.490   6.345  21.854  1.00 89.99           C  
ATOM   3445  CD1 LEU D 116       2.886   6.814  23.173  1.00 89.99           C  
ATOM   3446  CD2 LEU D 116       3.638   7.512  20.883  1.00 89.99           C  
ATOM   3447  N   ASP D 117       5.827   2.701  20.793  1.00 94.31           N  
ATOM   3448  CA  ASP D 117       6.962   2.170  20.046  1.00 94.31           C  
ATOM   3449  C   ASP D 117       7.918   3.286  19.633  1.00 94.31           C  
ATOM   3450  CB  ASP D 117       6.481   1.405  18.810  1.00 94.31           C  
ATOM   3451  O   ASP D 117       7.492   4.307  19.089  1.00 94.31           O  
ATOM   3452  CG  ASP D 117       7.614   0.745  18.044  1.00 94.31           C  
ATOM   3453  OD1 ASP D 117       8.795   0.995  18.365  1.00 94.31           O  
ATOM   3454  OD2 ASP D 117       7.322  -0.030  17.108  1.00 94.31           O  
ATOM   3455  N   PRO D 118       9.191   3.155  19.903  1.00 95.46           N  
ATOM   3456  CA  PRO D 118      10.138   4.203  19.515  1.00 95.46           C  
ATOM   3457  C   PRO D 118      10.055   4.553  18.031  1.00 95.46           C  
ATOM   3458  CB  PRO D 118      11.499   3.591  19.856  1.00 95.46           C  
ATOM   3459  O   PRO D 118      10.328   5.693  17.646  1.00 95.46           O  
ATOM   3460  CG  PRO D 118      11.204   2.558  20.895  1.00 95.46           C  
ATOM   3461  CD  PRO D 118       9.810   2.044  20.674  1.00 95.46           C  
ATOM   3462  N   GLN D 119       9.690   3.597  17.214  1.00 97.50           N  
ATOM   3463  CA  GLN D 119       9.535   3.877  15.791  1.00 97.50           C  
ATOM   3464  C   GLN D 119       8.482   4.955  15.553  1.00 97.50           C  
ATOM   3465  CB  GLN D 119       9.163   2.603  15.030  1.00 97.50           C  
ATOM   3466  O   GLN D 119       8.665   5.833  14.708  1.00 97.50           O  
ATOM   3467  CG  GLN D 119      10.264   1.551  15.018  1.00 97.50           C  
ATOM   3468  CD  GLN D 119       9.883   0.311  14.230  1.00 97.50           C  
ATOM   3469  NE2 GLN D 119       9.108  -0.571  14.852  1.00 97.50           N  
ATOM   3470  OE1 GLN D 119      10.281   0.148  13.072  1.00 97.50           O  
ATOM   3471  N   GLN D 120       7.326   4.933  16.236  1.00 97.48           N  
ATOM   3472  CA  GLN D 120       6.300   5.964  16.119  1.00 97.48           C  
ATOM   3473  C   GLN D 120       6.820   7.315  16.604  1.00 97.48           C  
ATOM   3474  CB  GLN D 120       5.050   5.569  16.908  1.00 97.48           C  
ATOM   3475  O   GLN D 120       6.528   8.350  16.001  1.00 97.48           O  
ATOM   3476  CG  GLN D 120       4.313   4.368  16.331  1.00 97.48           C  
ATOM   3477  CD  GLN D 120       2.931   4.184  16.930  1.00 97.48           C  
ATOM   3478  NE2 GLN D 120       2.412   2.963  16.860  1.00 97.48           N  
ATOM   3479  OE1 GLN D 120       2.335   5.131  17.452  1.00 97.48           O  
ATOM   3480  N   ARG D 121       7.592   7.323  17.730  1.00 96.62           N  
ATOM   3481  CA  ARG D 121       8.183   8.548  18.258  1.00 96.62           C  
ATOM   3482  C   ARG D 121       9.116   9.190  17.236  1.00 96.62           C  
ATOM   3483  CB  ARG D 121       8.943   8.264  19.555  1.00 96.62           C  
ATOM   3484  O   ARG D 121       9.032  10.393  16.980  1.00 96.62           O  
ATOM   3485  CG  ARG D 121       8.064   7.743  20.681  1.00 96.62           C  
ATOM   3486  CD  ARG D 121       8.832   7.636  21.992  1.00 96.62           C  
ATOM   3487  NE  ARG D 121       9.629   6.414  22.052  1.00 96.62           N  
ATOM   3488  NH1 ARG D 121      10.402   6.777  24.198  1.00 96.62           N  
ATOM   3489  NH2 ARG D 121      11.044   4.902  23.045  1.00 96.62           N  
ATOM   3490  CZ  ARG D 121      10.356   6.034  23.098  1.00 96.62           C  
ATOM   3491  N   LEU D 122       9.977   8.352  16.640  1.00 96.97           N  
ATOM   3492  CA  LEU D 122      10.929   8.840  15.648  1.00 96.97           C  
ATOM   3493  C   LEU D 122      10.205   9.393  14.425  1.00 96.97           C  
ATOM   3494  CB  LEU D 122      11.886   7.721  15.227  1.00 96.97           C  
ATOM   3495  O   LEU D 122      10.547  10.469  13.929  1.00 96.97           O  
ATOM   3496  CG  LEU D 122      12.933   7.300  16.259  1.00 96.97           C  
ATOM   3497  CD1 LEU D 122      13.624   6.015  15.819  1.00 96.97           C  
ATOM   3498  CD2 LEU D 122      13.951   8.415  16.474  1.00 96.97           C  
ATOM   3499  N   LEU D 123       9.189   8.709  14.000  1.00 98.39           N  
ATOM   3500  CA  LEU D 123       8.440   9.140  12.825  1.00 98.39           C  
ATOM   3501  C   LEU D 123       7.788  10.498  13.065  1.00 98.39           C  
ATOM   3502  CB  LEU D 123       7.373   8.106  12.460  1.00 98.39           C  
ATOM   3503  O   LEU D 123       7.739  11.336  12.161  1.00 98.39           O  
ATOM   3504  CG  LEU D 123       7.846   6.904  11.640  1.00 98.39           C  
ATOM   3505  CD1 LEU D 123       6.819   5.778  11.709  1.00 98.39           C  
ATOM   3506  CD2 LEU D 123       8.103   7.312  10.193  1.00 98.39           C  
ATOM   3507  N   LEU D 124       7.304  10.771  14.286  1.00 97.84           N  
ATOM   3508  CA  LEU D 124       6.712  12.061  14.626  1.00 97.84           C  
ATOM   3509  C   LEU D 124       7.736  13.182  14.487  1.00 97.84           C  
ATOM   3510  CB  LEU D 124       6.155  12.036  16.051  1.00 97.84           C  
ATOM   3511  O   LEU D 124       7.508  14.150  13.757  1.00 97.84           O  
ATOM   3512  CG  LEU D 124       4.801  11.349  16.238  1.00 97.84           C  
ATOM   3513  CD1 LEU D 124       4.517  11.132  17.721  1.00 97.84           C  
ATOM   3514  CD2 LEU D 124       3.691  12.168  15.590  1.00 97.84           C  
ATOM   3515  N   GLU D 125       8.850  13.018  15.057  1.00 97.51           N  
ATOM   3516  CA  GLU D 125       9.871  14.061  15.067  1.00 97.51           C  
ATOM   3517  C   GLU D 125      10.479  14.253  13.680  1.00 97.51           C  
ATOM   3518  CB  GLU D 125      10.969  13.729  16.081  1.00 97.51           C  
ATOM   3519  O   GLU D 125      10.595  15.381  13.198  1.00 97.51           O  
ATOM   3520  CG  GLU D 125      10.522  13.841  17.531  1.00 97.51           C  
ATOM   3521  CD  GLU D 125      11.637  13.563  18.526  1.00 97.51           C  
ATOM   3522  OE1 GLU D 125      11.431  13.773  19.743  1.00 97.51           O  
ATOM   3523  OE2 GLU D 125      12.726  13.131  18.085  1.00 97.51           O  
ATOM   3524  N   VAL D 126      10.824  13.150  13.017  1.00 98.14           N  
ATOM   3525  CA  VAL D 126      11.529  13.222  11.742  1.00 98.14           C  
ATOM   3526  C   VAL D 126      10.597  13.771  10.665  1.00 98.14           C  
ATOM   3527  CB  VAL D 126      12.078  11.841  11.318  1.00 98.14           C  
ATOM   3528  O   VAL D 126      11.029  14.512   9.779  1.00 98.14           O  
ATOM   3529  CG1 VAL D 126      12.738  11.922   9.943  1.00 98.14           C  
ATOM   3530  CG2 VAL D 126      13.066  11.318  12.359  1.00 98.14           C  
ATOM   3531  N   SER D 127       9.313  13.458  10.750  1.00 98.78           N  
ATOM   3532  CA  SER D 127       8.344  14.018   9.814  1.00 98.78           C  
ATOM   3533  C   SER D 127       8.200  15.525  10.002  1.00 98.78           C  
ATOM   3534  CB  SER D 127       6.982  13.343   9.984  1.00 98.78           C  
ATOM   3535  O   SER D 127       8.148  16.275   9.026  1.00 98.78           O  
ATOM   3536  OG  SER D 127       7.053  11.972   9.634  1.00 98.78           O  
ATOM   3537  N   TRP D 128       8.066  15.993  11.276  1.00 98.26           N  
ATOM   3538  CA  TRP D 128       8.010  17.421  11.572  1.00 98.26           C  
ATOM   3539  C   TRP D 128       9.222  18.145  10.995  1.00 98.26           C  
ATOM   3540  CB  TRP D 128       7.931  17.654  13.083  1.00 98.26           C  
ATOM   3541  O   TRP D 128       9.079  19.152  10.299  1.00 98.26           O  
ATOM   3542  CG  TRP D 128       7.830  19.099  13.472  1.00 98.26           C  
ATOM   3543  CD1 TRP D 128       8.860  19.984  13.627  1.00 98.26           C  
ATOM   3544  CD2 TRP D 128       6.630  19.824  13.759  1.00 98.26           C  
ATOM   3545  CE2 TRP D 128       7.008  21.146  14.081  1.00 98.26           C  
ATOM   3546  CE3 TRP D 128       5.271  19.484  13.774  1.00 98.26           C  
ATOM   3547  NE1 TRP D 128       8.372  21.218  13.993  1.00 98.26           N  
ATOM   3548  CH2 TRP D 128       4.750  21.770  14.423  1.00 98.26           C  
ATOM   3549  CZ2 TRP D 128       6.073  22.129  14.415  1.00 98.26           C  
ATOM   3550  CZ3 TRP D 128       4.343  20.463  14.107  1.00 98.26           C  
ATOM   3551  N   GLU D 129      10.370  17.573  11.139  1.00 98.05           N  
ATOM   3552  CA  GLU D 129      11.616  18.167  10.664  1.00 98.05           C  
ATOM   3553  C   GLU D 129      11.664  18.204   9.139  1.00 98.05           C  
ATOM   3554  CB  GLU D 129      12.821  17.398  11.210  1.00 98.05           C  
ATOM   3555  O   GLU D 129      12.112  19.191   8.551  1.00 98.05           O  
ATOM   3556  CG  GLU D 129      12.987  17.506  12.719  1.00 98.05           C  
ATOM   3557  CD  GLU D 129      13.987  16.510  13.286  1.00 98.05           C  
ATOM   3558  OE1 GLU D 129      14.129  16.431  14.527  1.00 98.05           O  
ATOM   3559  OE2 GLU D 129      14.634  15.802  12.481  1.00 98.05           O  
ATOM   3560  N   ALA D 130      11.248  17.122   8.498  1.00 98.75           N  
ATOM   3561  CA  ALA D 130      11.249  17.062   7.039  1.00 98.75           C  
ATOM   3562  C   ALA D 130      10.365  18.154   6.445  1.00 98.75           C  
ATOM   3563  CB  ALA D 130      10.785  15.688   6.563  1.00 98.75           C  
ATOM   3564  O   ALA D 130      10.736  18.793   5.457  1.00 98.75           O  
ATOM   3565  N   ILE D 131       9.214  18.378   7.022  1.00 98.77           N  
ATOM   3566  CA  ILE D 131       8.286  19.401   6.554  1.00 98.77           C  
ATOM   3567  C   ILE D 131       8.906  20.784   6.740  1.00 98.77           C  
ATOM   3568  CB  ILE D 131       6.931  19.317   7.293  1.00 98.77           C  
ATOM   3569  O   ILE D 131       8.832  21.630   5.846  1.00 98.77           O  
ATOM   3570  CG1 ILE D 131       6.220  18.002   6.956  1.00 98.77           C  
ATOM   3571  CG2 ILE D 131       6.051  20.521   6.945  1.00 98.77           C  
ATOM   3572  CD1 ILE D 131       5.063  17.668   7.887  1.00 98.77           C  
ATOM   3573  N   GLU D 132       9.590  21.027   7.910  1.00 97.68           N  
ATOM   3574  CA  GLU D 132      10.268  22.300   8.135  1.00 97.68           C  
ATOM   3575  C   GLU D 132      11.400  22.508   7.134  1.00 97.68           C  
ATOM   3576  CB  GLU D 132      10.809  22.375   9.565  1.00 97.68           C  
ATOM   3577  O   GLU D 132      11.572  23.606   6.602  1.00 97.68           O  
ATOM   3578  CG  GLU D 132       9.737  22.623  10.617  1.00 97.68           C  
ATOM   3579  CD  GLU D 132      10.305  22.898  12.000  1.00 97.68           C  
ATOM   3580  OE1 GLU D 132       9.728  23.726  12.740  1.00 97.68           O  
ATOM   3581  OE2 GLU D 132      11.337  22.280  12.346  1.00 97.68           O  
ATOM   3582  N   ARG D 133      12.104  21.450   6.811  1.00 97.60           N  
ATOM   3583  CA  ARG D 133      13.213  21.540   5.867  1.00 97.60           C  
ATOM   3584  C   ARG D 133      12.706  21.776   4.448  1.00 97.60           C  
ATOM   3585  CB  ARG D 133      14.065  20.270   5.915  1.00 97.60           C  
ATOM   3586  O   ARG D 133      13.471  22.176   3.568  1.00 97.60           O  
ATOM   3587  CG  ARG D 133      14.959  20.174   7.141  1.00 97.60           C  
ATOM   3588  CD  ARG D 133      16.045  19.122   6.965  1.00 97.60           C  
ATOM   3589  NE  ARG D 133      17.165  19.346   7.876  1.00 97.60           N  
ATOM   3590  NH1 ARG D 133      16.887  17.368   9.035  1.00 97.60           N  
ATOM   3591  NH2 ARG D 133      18.572  18.811   9.609  1.00 97.60           N  
ATOM   3592  CZ  ARG D 133      17.539  18.508   8.838  1.00 97.60           C  
ATOM   3593  N   ALA D 134      11.441  21.536   4.218  1.00 98.23           N  
ATOM   3594  CA  ALA D 134      10.809  21.838   2.937  1.00 98.23           C  
ATOM   3595  C   ALA D 134      10.396  23.305   2.862  1.00 98.23           C  
ATOM   3596  CB  ALA D 134       9.598  20.936   2.714  1.00 98.23           C  
ATOM   3597  O   ALA D 134       9.832  23.747   1.858  1.00 98.23           O  
ATOM   3598  N   GLY D 135      10.729  24.074   3.879  1.00 97.61           N  
ATOM   3599  CA  GLY D 135      10.347  25.476   3.958  1.00 97.61           C  
ATOM   3600  C   GLY D 135       8.866  25.677   4.215  1.00 97.61           C  
ATOM   3601  O   GLY D 135       8.271  26.639   3.724  1.00 97.61           O  
ATOM   3602  N   GLN D 136       8.249  24.661   4.913  1.00 97.76           N  
ATOM   3603  CA  GLN D 136       6.815  24.719   5.179  1.00 97.76           C  
ATOM   3604  C   GLN D 136       6.536  24.762   6.679  1.00 97.76           C  
ATOM   3605  CB  GLN D 136       6.103  23.522   4.547  1.00 97.76           C  
ATOM   3606  O   GLN D 136       7.273  24.171   7.471  1.00 97.76           O  
ATOM   3607  CG  GLN D 136       6.269  23.436   3.036  1.00 97.76           C  
ATOM   3608  CD  GLN D 136       5.717  22.147   2.457  1.00 97.76           C  
ATOM   3609  NE2 GLN D 136       5.894  21.958   1.154  1.00 97.76           N  
ATOM   3610  OE1 GLN D 136       5.138  21.326   3.176  1.00 97.76           O  
ATOM   3611  N   ASP D 137       5.444  25.545   7.060  1.00 96.93           N  
ATOM   3612  CA  ASP D 137       4.883  25.484   8.406  1.00 96.93           C  
ATOM   3613  C   ASP D 137       4.046  24.221   8.595  1.00 96.93           C  
ATOM   3614  CB  ASP D 137       4.034  26.725   8.690  1.00 96.93           C  
ATOM   3615  O   ASP D 137       2.954  24.103   8.034  1.00 96.93           O  
ATOM   3616  CG  ASP D 137       3.327  26.665  10.033  1.00 96.93           C  
ATOM   3617  OD1 ASP D 137       3.562  25.709  10.804  1.00 96.93           O  
ATOM   3618  OD2 ASP D 137       2.526  27.580  10.322  1.00 96.93           O  
ATOM   3619  N   PRO D 138       4.502  23.305   9.384  1.00 97.68           N  
ATOM   3620  CA  PRO D 138       3.782  22.039   9.538  1.00 97.68           C  
ATOM   3621  C   PRO D 138       2.317  22.236   9.924  1.00 97.68           C  
ATOM   3622  CB  PRO D 138       4.550  21.330  10.655  1.00 97.68           C  
ATOM   3623  O   PRO D 138       1.440  21.538   9.410  1.00 97.68           O  
ATOM   3624  CG  PRO D 138       5.952  21.834  10.535  1.00 97.68           C  
ATOM   3625  CD  PRO D 138       5.905  23.294  10.184  1.00 97.68           C  
ATOM   3626  N   MET D 139       1.966  23.171  10.771  1.00 93.78           N  
ATOM   3627  CA  MET D 139       0.599  23.376  11.243  1.00 93.78           C  
ATOM   3628  C   MET D 139      -0.269  23.986  10.149  1.00 93.78           C  
ATOM   3629  CB  MET D 139       0.587  24.274  12.482  1.00 93.78           C  
ATOM   3630  O   MET D 139      -1.497  23.905  10.207  1.00 93.78           O  
ATOM   3631  CG  MET D 139       1.098  23.590  13.740  1.00 93.78           C  
ATOM   3632  SD  MET D 139       0.133  22.089  14.166  1.00 93.78           S  
ATOM   3633  CE  MET D 139       1.241  20.803  13.525  1.00 93.78           C  
ATOM   3634  N   ALA D 140       0.390  24.604   9.173  1.00 95.36           N  
ATOM   3635  CA  ALA D 140      -0.354  25.175   8.054  1.00 95.36           C  
ATOM   3636  C   ALA D 140      -0.890  24.080   7.136  1.00 95.36           C  
ATOM   3637  CB  ALA D 140       0.527  26.141   7.266  1.00 95.36           C  
ATOM   3638  O   ALA D 140      -1.761  24.333   6.301  1.00 95.36           O  
ATOM   3639  N   LEU D 141      -0.397  22.816   7.290  1.00 97.03           N  
ATOM   3640  CA  LEU D 141      -0.824  21.701   6.452  1.00 97.03           C  
ATOM   3641  C   LEU D 141      -2.139  21.115   6.956  1.00 97.03           C  
ATOM   3642  CB  LEU D 141       0.253  20.614   6.416  1.00 97.03           C  
ATOM   3643  O   LEU D 141      -2.734  20.259   6.298  1.00 97.03           O  
ATOM   3644  CG  LEU D 141       1.563  20.980   5.717  1.00 97.03           C  
ATOM   3645  CD1 LEU D 141       2.544  19.814   5.784  1.00 97.03           C  
ATOM   3646  CD2 LEU D 141       1.303  21.383   4.270  1.00 97.03           C  
ATOM   3647  N   ARG D 142      -2.544  21.550   8.184  1.00 94.99           N  
ATOM   3648  CA  ARG D 142      -3.776  21.033   8.770  1.00 94.99           C  
ATOM   3649  C   ARG D 142      -4.932  21.119   7.779  1.00 94.99           C  
ATOM   3650  CB  ARG D 142      -4.125  21.796  10.050  1.00 94.99           C  
ATOM   3651  O   ARG D 142      -5.081  22.121   7.077  1.00 94.99           O  
ATOM   3652  CG  ARG D 142      -5.217  21.139  10.880  1.00 94.99           C  
ATOM   3653  CD  ARG D 142      -5.422  21.854  12.208  1.00 94.99           C  
ATOM   3654  NE  ARG D 142      -6.455  21.209  13.014  1.00 94.99           N  
ATOM   3655  NH1 ARG D 142      -5.210  21.178  14.960  1.00 94.99           N  
ATOM   3656  NH2 ARG D 142      -7.334  20.317  14.939  1.00 94.99           N  
ATOM   3657  CZ  ARG D 142      -6.330  20.903  14.302  1.00 94.99           C  
ATOM   3658  N   GLU D 143      -5.722  20.033   7.539  1.00 94.40           N  
ATOM   3659  CA  GLU D 143      -6.908  19.899   6.698  1.00 94.40           C  
ATOM   3660  C   GLU D 143      -6.529  19.775   5.225  1.00 94.40           C  
ATOM   3661  CB  GLU D 143      -7.848  21.090   6.901  1.00 94.40           C  
ATOM   3662  O   GLU D 143      -7.394  19.842   4.349  1.00 94.40           O  
ATOM   3663  CG  GLU D 143      -8.376  21.221   8.323  1.00 94.40           C  
ATOM   3664  CD  GLU D 143      -9.352  20.118   8.704  1.00 94.40           C  
ATOM   3665  OE1 GLU D 143      -9.481  19.812   9.911  1.00 94.40           O  
ATOM   3666  OE2 GLU D 143      -9.992  19.556   7.788  1.00 94.40           O  
ATOM   3667  N   SER D 144      -5.230  19.617   4.959  1.00 97.19           N  
ATOM   3668  CA  SER D 144      -4.798  19.470   3.573  1.00 97.19           C  
ATOM   3669  C   SER D 144      -4.879  18.015   3.120  1.00 97.19           C  
ATOM   3670  CB  SER D 144      -3.370  19.987   3.398  1.00 97.19           C  
ATOM   3671  O   SER D 144      -4.917  17.103   3.949  1.00 97.19           O  
ATOM   3672  OG  SER D 144      -2.446  19.152   4.074  1.00 97.19           O  
ATOM   3673  N   ALA D 145      -4.964  17.843   1.790  1.00 98.11           N  
ATOM   3674  CA  ALA D 145      -4.953  16.503   1.208  1.00 98.11           C  
ATOM   3675  C   ALA D 145      -3.529  15.964   1.100  1.00 98.11           C  
ATOM   3676  CB  ALA D 145      -5.620  16.514  -0.165  1.00 98.11           C  
ATOM   3677  O   ALA D 145      -3.087  15.574   0.017  1.00 98.11           O  
ATOM   3678  N   THR D 146      -2.802  15.946   2.184  1.00 98.81           N  
ATOM   3679  CA  THR D 146      -1.448  15.408   2.250  1.00 98.81           C  
ATOM   3680  C   THR D 146      -1.473  13.925   2.610  1.00 98.81           C  
ATOM   3681  CB  THR D 146      -0.592  16.173   3.276  1.00 98.81           C  
ATOM   3682  O   THR D 146      -2.041  13.539   3.634  1.00 98.81           O  
ATOM   3683  CG2 THR D 146       0.832  15.628   3.320  1.00 98.81           C  
ATOM   3684  OG1 THR D 146      -0.550  17.559   2.915  1.00 98.81           O  
ATOM   3685  N   GLY D 147      -0.872  13.035   1.728  1.00 98.92           N  
ATOM   3686  CA  GLY D 147      -0.811  11.605   1.982  1.00 98.92           C  
ATOM   3687  C   GLY D 147       0.370  11.201   2.845  1.00 98.92           C  
ATOM   3688  O   GLY D 147       1.411  11.860   2.828  1.00 98.92           O  
ATOM   3689  N   VAL D 148       0.190  10.113   3.635  1.00 98.95           N  
ATOM   3690  CA  VAL D 148       1.257   9.572   4.469  1.00 98.95           C  
ATOM   3691  C   VAL D 148       1.470   8.095   4.145  1.00 98.95           C  
ATOM   3692  CB  VAL D 148       0.947   9.748   5.973  1.00 98.95           C  
ATOM   3693  O   VAL D 148       0.564   7.277   4.323  1.00 98.95           O  
ATOM   3694  CG1 VAL D 148       2.045   9.118   6.828  1.00 98.95           C  
ATOM   3695  CG2 VAL D 148       0.782  11.228   6.313  1.00 98.95           C  
ATOM   3696  N   PHE D 149       2.633   7.753   3.685  1.00 98.95           N  
ATOM   3697  CA  PHE D 149       3.014   6.391   3.330  1.00 98.95           C  
ATOM   3698  C   PHE D 149       4.264   5.964   4.089  1.00 98.95           C  
ATOM   3699  CB  PHE D 149       3.249   6.273   1.821  1.00 98.95           C  
ATOM   3700  O   PHE D 149       5.337   6.541   3.903  1.00 98.95           O  
ATOM   3701  CG  PHE D 149       2.081   6.724   0.987  1.00 98.95           C  
ATOM   3702  CD1 PHE D 149       1.167   5.803   0.490  1.00 98.95           C  
ATOM   3703  CD2 PHE D 149       1.897   8.070   0.700  1.00 98.95           C  
ATOM   3704  CE1 PHE D 149       0.085   6.218  -0.282  1.00 98.95           C  
ATOM   3705  CE2 PHE D 149       0.818   8.493  -0.071  1.00 98.95           C  
ATOM   3706  CZ  PHE D 149      -0.087   7.565  -0.562  1.00 98.95           C  
ATOM   3707  N   VAL D 150       4.148   4.875   4.905  1.00 98.91           N  
ATOM   3708  CA  VAL D 150       5.251   4.516   5.789  1.00 98.91           C  
ATOM   3709  C   VAL D 150       5.605   3.042   5.602  1.00 98.91           C  
ATOM   3710  CB  VAL D 150       4.908   4.799   7.269  1.00 98.91           C  
ATOM   3711  O   VAL D 150       4.724   2.180   5.614  1.00 98.91           O  
ATOM   3712  CG1 VAL D 150       5.993   4.244   8.190  1.00 98.91           C  
ATOM   3713  CG2 VAL D 150       4.724   6.298   7.496  1.00 98.91           C  
ATOM   3714  N   GLY D 151       6.930   2.706   5.339  1.00 98.87           N  
ATOM   3715  CA  GLY D 151       7.425   1.338   5.360  1.00 98.87           C  
ATOM   3716  C   GLY D 151       7.895   0.895   6.732  1.00 98.87           C  
ATOM   3717  O   GLY D 151       8.751   1.541   7.340  1.00 98.87           O  
ATOM   3718  N   MET D 152       7.321  -0.294   7.202  1.00 97.64           N  
ATOM   3719  CA  MET D 152       7.693  -0.855   8.498  1.00 97.64           C  
ATOM   3720  C   MET D 152       7.545  -2.372   8.497  1.00 97.64           C  
ATOM   3721  CB  MET D 152       6.840  -0.247   9.613  1.00 97.64           C  
ATOM   3722  O   MET D 152       6.678  -2.915   7.810  1.00 97.64           O  
ATOM   3723  CG  MET D 152       7.249   1.166   9.996  1.00 97.64           C  
ATOM   3724  SD  MET D 152       6.316   1.799  11.445  1.00 97.64           S  
ATOM   3725  CE  MET D 152       7.040   0.782  12.761  1.00 97.64           C  
ATOM   3726  N   ILE D 153       8.266  -3.298   9.250  1.00 91.66           N  
ATOM   3727  CA  ILE D 153       8.194  -4.755   9.298  1.00 91.66           C  
ATOM   3728  C   ILE D 153       7.532  -5.196  10.601  1.00 91.66           C  
ATOM   3729  CB  ILE D 153       9.594  -5.394   9.166  1.00 91.66           C  
ATOM   3730  O   ILE D 153       6.724  -6.128  10.610  1.00 91.66           O  
ATOM   3731  CG1 ILE D 153      10.214  -5.046   7.807  1.00 91.66           C  
ATOM   3732  CG2 ILE D 153       9.516  -6.911   9.359  1.00 91.66           C  
ATOM   3733  CD1 ILE D 153      11.673  -5.457   7.669  1.00 91.66           C  
ATOM   3734  N   GLY D 154       7.488  -4.528  11.740  1.00 86.83           N  
ATOM   3735  CA  GLY D 154       6.919  -4.898  13.026  1.00 86.83           C  
ATOM   3736  C   GLY D 154       7.386  -4.010  14.163  1.00 86.83           C  
ATOM   3737  O   GLY D 154       8.086  -3.020  13.937  1.00 86.83           O  
ATOM   3738  N   SER D 155       6.875  -4.366  15.358  1.00 79.77           N  
ATOM   3739  CA  SER D 155       7.262  -3.645  16.566  1.00 79.77           C  
ATOM   3740  C   SER D 155       7.739  -4.602  17.653  1.00 79.77           C  
ATOM   3741  CB  SER D 155       6.093  -2.809  17.089  1.00 79.77           C  
ATOM   3742  O   SER D 155       6.937  -5.329  18.243  1.00 79.77           O  
ATOM   3743  OG  SER D 155       6.424  -2.199  18.325  1.00 79.77           O  
ATOM   3744  N   GLU D 156       9.009  -4.596  17.973  1.00 87.55           N  
ATOM   3745  CA  GLU D 156       9.540  -5.433  19.044  1.00 87.55           C  
ATOM   3746  C   GLU D 156       9.184  -4.867  20.415  1.00 87.55           C  
ATOM   3747  CB  GLU D 156      11.059  -5.575  18.912  1.00 87.55           C  
ATOM   3748  O   GLU D 156       9.239  -5.580  21.420  1.00 87.55           O  
ATOM   3749  CG  GLU D 156      11.498  -6.384  17.700  1.00 87.55           C  
ATOM   3750  CD  GLU D 156      13.002  -6.594  17.632  1.00 87.55           C  
ATOM   3751  OE1 GLU D 156      13.468  -7.376  16.772  1.00 87.55           O  
ATOM   3752  OE2 GLU D 156      13.721  -5.972  18.445  1.00 87.55           O  
ATOM   3753  N   HIS D 157       8.758  -3.577  20.402  1.00 87.15           N  
ATOM   3754  CA  HIS D 157       8.425  -2.882  21.640  1.00 87.15           C  
ATOM   3755  C   HIS D 157       7.158  -3.453  22.269  1.00 87.15           C  
ATOM   3756  CB  HIS D 157       8.254  -1.384  21.383  1.00 87.15           C  
ATOM   3757  O   HIS D 157       6.969  -3.364  23.484  1.00 87.15           O  
ATOM   3758  CG  HIS D 157       8.076  -0.578  22.631  1.00 87.15           C  
ATOM   3759  CD2 HIS D 157       7.047   0.197  23.049  1.00 87.15           C  
ATOM   3760  ND1 HIS D 157       9.036  -0.511  23.616  1.00 87.15           N  
ATOM   3761  CE1 HIS D 157       8.605   0.273  24.591  1.00 87.15           C  
ATOM   3762  NE2 HIS D 157       7.400   0.715  24.271  1.00 87.15           N  
ATOM   3763  N   ALA D 158       6.306  -4.088  21.508  1.00 80.43           N  
ATOM   3764  CA  ALA D 158       5.050  -4.653  21.995  1.00 80.43           C  
ATOM   3765  C   ALA D 158       5.303  -5.710  23.067  1.00 80.43           C  
ATOM   3766  CB  ALA D 158       4.252  -5.252  20.839  1.00 80.43           C  
ATOM   3767  O   ALA D 158       4.591  -5.766  24.072  1.00 80.43           O  
ATOM   3768  N   GLU D 159       6.311  -6.520  22.955  1.00 75.19           N  
ATOM   3769  CA  GLU D 159       6.652  -7.566  23.914  1.00 75.19           C  
ATOM   3770  C   GLU D 159       7.130  -6.969  25.235  1.00 75.19           C  
ATOM   3771  CB  GLU D 159       7.725  -8.494  23.339  1.00 75.19           C  
ATOM   3772  O   GLU D 159       6.843  -7.509  26.306  1.00 75.19           O  
ATOM   3773  CG  GLU D 159       7.213  -9.422  22.246  1.00 75.19           C  
ATOM   3774  CD  GLU D 159       8.301 -10.297  21.644  1.00 75.19           C  
ATOM   3775  OE1 GLU D 159       8.030 -11.001  20.645  1.00 75.19           O  
ATOM   3776  OE2 GLU D 159       9.434 -10.279  22.176  1.00 75.19           O  
ATOM   3777  N   ARG D 160       7.765  -5.913  25.148  1.00 77.58           N  
ATOM   3778  CA  ARG D 160       8.292  -5.249  26.336  1.00 77.58           C  
ATOM   3779  C   ARG D 160       7.169  -4.628  27.160  1.00 77.58           C  
ATOM   3780  CB  ARG D 160       9.310  -4.176  25.946  1.00 77.58           C  
ATOM   3781  O   ARG D 160       7.196  -4.675  28.391  1.00 77.58           O  
ATOM   3782  CG  ARG D 160      10.658  -4.732  25.515  1.00 77.58           C  
ATOM   3783  CD  ARG D 160      11.678  -3.626  25.286  1.00 77.58           C  
ATOM   3784  NE  ARG D 160      12.875  -3.819  26.100  1.00 77.58           N  
ATOM   3785  NH1 ARG D 160      14.314  -4.028  24.305  1.00 77.58           N  
ATOM   3786  NH2 ARG D 160      15.118  -4.170  26.448  1.00 77.58           N  
ATOM   3787  CZ  ARG D 160      14.099  -4.005  25.616  1.00 77.58           C  
ATOM   3788  N   VAL D 161       6.217  -4.128  26.492  1.00 76.13           N  
ATOM   3789  CA  VAL D 161       5.107  -3.465  27.169  1.00 76.13           C  
ATOM   3790  C   VAL D 161       4.196  -4.509  27.811  1.00 76.13           C  
ATOM   3791  CB  VAL D 161       4.297  -2.578  26.196  1.00 76.13           C  
ATOM   3792  O   VAL D 161       3.641  -4.279  28.888  1.00 76.13           O  
ATOM   3793  CG1 VAL D 161       3.064  -2.002  26.890  1.00 76.13           C  
ATOM   3794  CG2 VAL D 161       5.175  -1.457  25.642  1.00 76.13           C  
ATOM   3795  N   GLN D 162       4.000  -5.589  27.163  1.00 67.21           N  
ATOM   3796  CA  GLN D 162       3.148  -6.657  27.676  1.00 67.21           C  
ATOM   3797  C   GLN D 162       3.650  -7.159  29.027  1.00 67.21           C  
ATOM   3798  CB  GLN D 162       3.077  -7.814  26.679  1.00 67.21           C  
ATOM   3799  O   GLN D 162       2.861  -7.611  29.859  1.00 67.21           O  
ATOM   3800  CG  GLN D 162       2.105  -7.578  25.531  1.00 67.21           C  
ATOM   3801  CD  GLN D 162       1.983  -8.777  24.609  1.00 67.21           C  
ATOM   3802  NE2 GLN D 162       1.118  -8.668  23.607  1.00 67.21           N  
ATOM   3803  OE1 GLN D 162       2.662  -9.792  24.795  1.00 67.21           O  
ATOM   3804  N   GLY D 163       4.885  -6.991  29.349  1.00 64.07           N  
ATOM   3805  CA  GLY D 163       5.471  -7.447  30.599  1.00 64.07           C  
ATOM   3806  C   GLY D 163       5.287  -6.462  31.739  1.00 64.07           C  
ATOM   3807  O   GLY D 163       5.471  -6.814  32.906  1.00 64.07           O  
ATOM   3808  N   LEU D 164       4.591  -5.272  31.361  1.00 63.24           N  
ATOM   3809  CA  LEU D 164       4.423  -4.245  32.383  1.00 63.24           C  
ATOM   3810  C   LEU D 164       3.100  -4.424  33.122  1.00 63.24           C  
ATOM   3811  CB  LEU D 164       4.486  -2.850  31.757  1.00 63.24           C  
ATOM   3812  O   LEU D 164       2.093  -4.798  32.517  1.00 63.24           O  
ATOM   3813  CG  LEU D 164       5.832  -2.434  31.161  1.00 63.24           C  
ATOM   3814  CD1 LEU D 164       5.679  -1.153  30.348  1.00 63.24           C  
ATOM   3815  CD2 LEU D 164       6.871  -2.253  32.263  1.00 63.24           C  
ATOM   3816  N   ASP D 165       3.056  -4.586  34.427  1.00 57.25           N  
ATOM   3817  CA  ASP D 165       1.871  -4.778  35.258  1.00 57.25           C  
ATOM   3818  C   ASP D 165       1.112  -3.466  35.444  1.00 57.25           C  
ATOM   3819  CB  ASP D 165       2.258  -5.360  36.619  1.00 57.25           C  
ATOM   3820  O   ASP D 165       0.813  -3.070  36.573  1.00 57.25           O  
ATOM   3821  CG  ASP D 165       1.759  -6.780  36.821  1.00 57.25           C  
ATOM   3822  OD1 ASP D 165       0.896  -7.239  36.042  1.00 57.25           O  
ATOM   3823  OD2 ASP D 165       2.231  -7.444  37.769  1.00 57.25           O  
ATOM   3824  N   ASP D 166       1.114  -2.573  34.497  1.00 57.30           N  
ATOM   3825  CA  ASP D 166       0.440  -1.279  34.531  1.00 57.30           C  
ATOM   3826  C   ASP D 166      -0.659  -1.203  33.475  1.00 57.30           C  
ATOM   3827  CB  ASP D 166       1.447  -0.145  34.325  1.00 57.30           C  
ATOM   3828  O   ASP D 166      -0.381  -1.266  32.275  1.00 57.30           O  
ATOM   3829  CG  ASP D 166       0.836   1.232  34.518  1.00 57.30           C  
ATOM   3830  OD1 ASP D 166      -0.408   1.347  34.566  1.00 57.30           O  
ATOM   3831  OD2 ASP D 166       1.606   2.212  34.619  1.00 57.30           O  
ATOM   3832  N   ASP D 167      -1.858  -1.051  33.944  1.00 57.24           N  
ATOM   3833  CA  ASP D 167      -3.034  -1.076  33.079  1.00 57.24           C  
ATOM   3834  C   ASP D 167      -2.931  -0.019  31.982  1.00 57.24           C  
ATOM   3835  CB  ASP D 167      -4.308  -0.861  33.899  1.00 57.24           C  
ATOM   3836  O   ASP D 167      -3.295  -0.273  30.832  1.00 57.24           O  
ATOM   3837  CG  ASP D 167      -4.872  -2.152  34.467  1.00 57.24           C  
ATOM   3838  OD1 ASP D 167      -4.403  -3.244  34.082  1.00 57.24           O  
ATOM   3839  OD2 ASP D 167      -5.796  -2.075  35.306  1.00 57.24           O  
ATOM   3840  N   ALA D 168      -2.547   1.125  32.412  1.00 54.69           N  
ATOM   3841  CA  ALA D 168      -2.410   2.208  31.442  1.00 54.69           C  
ATOM   3842  C   ALA D 168      -1.380   1.859  30.371  1.00 54.69           C  
ATOM   3843  CB  ALA D 168      -2.022   3.507  32.145  1.00 54.69           C  
ATOM   3844  O   ALA D 168      -1.561   2.186  29.196  1.00 54.69           O  
ATOM   3845  N   ALA D 169      -0.528   1.117  30.721  1.00 62.39           N  
ATOM   3846  CA  ALA D 169       0.526   0.686  29.806  1.00 62.39           C  
ATOM   3847  C   ALA D 169      -0.017  -0.288  28.765  1.00 62.39           C  
ATOM   3848  CB  ALA D 169       1.675   0.047  30.581  1.00 62.39           C  
ATOM   3849  O   ALA D 169       0.381  -0.245  27.598  1.00 62.39           O  
ATOM   3850  N   LEU D 170      -0.973  -0.943  29.253  1.00 63.61           N  
ATOM   3851  CA  LEU D 170      -1.550  -1.929  28.346  1.00 63.61           C  
ATOM   3852  C   LEU D 170      -2.414  -1.253  27.286  1.00 63.61           C  
ATOM   3853  CB  LEU D 170      -2.383  -2.951  29.124  1.00 63.61           C  
ATOM   3854  O   LEU D 170      -2.345  -1.605  26.106  1.00 63.61           O  
ATOM   3855  CG  LEU D 170      -2.062  -4.424  28.868  1.00 63.61           C  
ATOM   3856  CD1 LEU D 170      -1.405  -5.045  30.096  1.00 63.61           C  
ATOM   3857  CD2 LEU D 170      -3.325  -5.189  28.487  1.00 63.61           C  
ATOM   3858  N   LEU D 171      -3.187  -0.255  27.829  1.00 66.58           N  
ATOM   3859  CA  LEU D 171      -4.094   0.396  26.890  1.00 66.58           C  
ATOM   3860  C   LEU D 171      -3.317   1.191  25.846  1.00 66.58           C  
ATOM   3861  CB  LEU D 171      -5.065   1.318  27.633  1.00 66.58           C  
ATOM   3862  O   LEU D 171      -3.528   1.018  24.644  1.00 66.58           O  
ATOM   3863  CG  LEU D 171      -6.374   0.684  28.107  1.00 66.58           C  
ATOM   3864  CD1 LEU D 171      -6.756   1.222  29.482  1.00 66.58           C  
ATOM   3865  CD2 LEU D 171      -7.488   0.940  27.098  1.00 66.58           C  
ATOM   3866  N   TYR D 172      -2.370   2.019  26.250  1.00 76.05           N  
ATOM   3867  CA  TYR D 172      -1.544   2.802  25.338  1.00 76.05           C  
ATOM   3868  C   TYR D 172      -0.594   1.903  24.555  1.00 76.05           C  
ATOM   3869  CB  TYR D 172      -0.746   3.859  26.107  1.00 76.05           C  
ATOM   3870  O   TYR D 172      -0.188   2.239  23.440  1.00 76.05           O  
ATOM   3871  CG  TYR D 172      -1.593   4.990  26.638  1.00 76.05           C  
ATOM   3872  CD1 TYR D 172      -2.465   5.686  25.803  1.00 76.05           C  
ATOM   3873  CD2 TYR D 172      -1.523   5.366  27.976  1.00 76.05           C  
ATOM   3874  CE1 TYR D 172      -3.245   6.730  26.288  1.00 76.05           C  
ATOM   3875  CE2 TYR D 172      -2.299   6.408  28.471  1.00 76.05           C  
ATOM   3876  OH  TYR D 172      -3.927   8.116  28.107  1.00 76.05           O  
ATOM   3877  CZ  TYR D 172      -3.156   7.083  27.622  1.00 76.05           C  
ATOM   3878  N   GLY D 173      -0.375   0.706  25.204  1.00 80.70           N  
ATOM   3879  CA  GLY D 173       0.522  -0.246  24.570  1.00 80.70           C  
ATOM   3880  C   GLY D 173      -0.032  -0.820  23.280  1.00 80.70           C  
ATOM   3881  O   GLY D 173       0.723  -1.118  22.352  1.00 80.70           O  
ATOM   3882  N   THR D 174      -1.358  -0.820  23.100  1.00 83.67           N  
ATOM   3883  CA  THR D 174      -1.966  -1.349  21.884  1.00 83.67           C  
ATOM   3884  C   THR D 174      -1.790  -0.374  20.723  1.00 83.67           C  
ATOM   3885  CB  THR D 174      -3.464  -1.641  22.090  1.00 83.67           C  
ATOM   3886  O   THR D 174      -1.018  -0.636  19.798  1.00 83.67           O  
ATOM   3887  CG2 THR D 174      -4.079  -2.263  20.841  1.00 83.67           C  
ATOM   3888  OG1 THR D 174      -3.621  -2.547  23.189  1.00 83.67           O  
ATOM   3889  N   THR D 175      -2.335   0.871  20.783  1.00 87.21           N  
ATOM   3890  CA  THR D 175      -2.189   1.855  19.716  1.00 87.21           C  
ATOM   3891  C   THR D 175      -0.726   2.251  19.541  1.00 87.21           C  
ATOM   3892  CB  THR D 175      -3.035   3.111  19.995  1.00 87.21           C  
ATOM   3893  O   THR D 175      -0.289   2.558  18.430  1.00 87.21           O  
ATOM   3894  CG2 THR D 175      -4.525   2.806  19.889  1.00 87.21           C  
ATOM   3895  OG1 THR D 175      -2.749   3.588  21.316  1.00 87.21           O  
ATOM   3896  N   GLY D 176      -0.019   2.195  20.653  1.00 91.53           N  
ATOM   3897  CA  GLY D 176       1.374   2.609  20.626  1.00 91.53           C  
ATOM   3898  C   GLY D 176       2.274   1.629  19.898  1.00 91.53           C  
ATOM   3899  O   GLY D 176       3.421   1.950  19.579  1.00 91.53           O  
ATOM   3900  N   ASN D 177       1.699   0.392  19.473  1.00 92.74           N  
ATOM   3901  CA  ASN D 177       2.556  -0.625  18.874  1.00 92.74           C  
ATOM   3902  C   ASN D 177       1.935  -1.207  17.607  1.00 92.74           C  
ATOM   3903  CB  ASN D 177       2.852  -1.739  19.881  1.00 92.74           C  
ATOM   3904  O   ASN D 177       2.484  -2.137  17.013  1.00 92.74           O  
ATOM   3905  CG  ASN D 177       3.799  -1.298  20.979  1.00 92.74           C  
ATOM   3906  ND2 ASN D 177       3.242  -0.852  22.099  1.00 92.74           N  
ATOM   3907  OD1 ASN D 177       5.021  -1.356  20.822  1.00 92.74           O  
ATOM   3908  N   LEU D 178       0.730  -0.702  17.167  1.00 92.80           N  
ATOM   3909  CA  LEU D 178       0.125  -1.117  15.906  1.00 92.80           C  
ATOM   3910  C   LEU D 178       0.817  -0.446  14.724  1.00 92.80           C  
ATOM   3911  CB  LEU D 178      -1.369  -0.786  15.893  1.00 92.80           C  
ATOM   3912  O   LEU D 178       1.067   0.761  14.750  1.00 92.80           O  
ATOM   3913  CG  LEU D 178      -2.270  -1.683  16.742  1.00 92.80           C  
ATOM   3914  CD1 LEU D 178      -3.700  -1.153  16.740  1.00 92.80           C  
ATOM   3915  CD2 LEU D 178      -2.227  -3.120  16.234  1.00 92.80           C  
ATOM   3916  N   LEU D 179       1.157  -1.240  13.627  1.00 95.62           N  
ATOM   3917  CA  LEU D 179       1.830  -0.687  12.457  1.00 95.62           C  
ATOM   3918  C   LEU D 179       0.954   0.352  11.766  1.00 95.62           C  
ATOM   3919  CB  LEU D 179       2.195  -1.801  11.472  1.00 95.62           C  
ATOM   3920  O   LEU D 179       1.451   1.382  11.305  1.00 95.62           O  
ATOM   3921  CG  LEU D 179       3.217  -2.829  11.958  1.00 95.62           C  
ATOM   3922  CD1 LEU D 179       3.566  -3.801  10.837  1.00 95.62           C  
ATOM   3923  CD2 LEU D 179       4.470  -2.132  12.478  1.00 95.62           C  
ATOM   3924  N   SER D 180      -0.350   0.124  11.708  1.00 97.04           N  
ATOM   3925  CA  SER D 180      -1.280   1.030  11.042  1.00 97.04           C  
ATOM   3926  C   SER D 180      -1.312   2.391  11.729  1.00 97.04           C  
ATOM   3927  CB  SER D 180      -2.687   0.430  11.016  1.00 97.04           C  
ATOM   3928  O   SER D 180      -1.433   3.424  11.066  1.00 97.04           O  
ATOM   3929  OG  SER D 180      -3.141   0.153  12.329  1.00 97.04           O  
ATOM   3930  N   VAL D 181      -1.141   2.413  13.079  1.00 96.25           N  
ATOM   3931  CA  VAL D 181      -1.229   3.645  13.856  1.00 96.25           C  
ATOM   3932  C   VAL D 181       0.051   4.459  13.680  1.00 96.25           C  
ATOM   3933  CB  VAL D 181      -1.476   3.356  15.353  1.00 96.25           C  
ATOM   3934  O   VAL D 181       0.040   5.684  13.823  1.00 96.25           O  
ATOM   3935  CG1 VAL D 181      -1.355   4.637  16.178  1.00 96.25           C  
ATOM   3936  CG2 VAL D 181      -2.848   2.715  15.553  1.00 96.25           C  
ATOM   3937  N   ALA D 182       1.167   3.773  13.317  1.00 97.67           N  
ATOM   3938  CA  ALA D 182       2.402   4.512  13.066  1.00 97.67           C  
ATOM   3939  C   ALA D 182       2.189   5.592  12.010  1.00 97.67           C  
ATOM   3940  CB  ALA D 182       3.513   3.559  12.632  1.00 97.67           C  
ATOM   3941  O   ALA D 182       2.556   6.751  12.216  1.00 97.67           O  
ATOM   3942  N   ALA D 183       1.553   5.286  10.914  1.00 98.58           N  
ATOM   3943  CA  ALA D 183       1.227   6.272   9.887  1.00 98.58           C  
ATOM   3944  C   ALA D 183       0.030   7.122  10.304  1.00 98.58           C  
ATOM   3945  CB  ALA D 183       0.946   5.581   8.555  1.00 98.58           C  
ATOM   3946  O   ALA D 183       0.035   8.342  10.123  1.00 98.58           O  
ATOM   3947  N   GLY D 184      -0.999   6.472  10.892  1.00 98.58           N  
ATOM   3948  CA  GLY D 184      -2.215   7.152  11.312  1.00 98.58           C  
ATOM   3949  C   GLY D 184      -1.963   8.251  12.328  1.00 98.58           C  
ATOM   3950  O   GLY D 184      -2.610   9.300  12.287  1.00 98.58           O  
ATOM   3951  N   ARG D 185      -0.983   8.053  13.234  1.00 97.40           N  
ATOM   3952  CA  ARG D 185      -0.660   9.030  14.269  1.00 97.40           C  
ATOM   3953  C   ARG D 185      -0.112  10.315  13.657  1.00 97.40           C  
ATOM   3954  CB  ARG D 185       0.350   8.449  15.261  1.00 97.40           C  
ATOM   3955  O   ARG D 185      -0.396  11.411  14.144  1.00 97.40           O  
ATOM   3956  CG  ARG D 185       0.647   9.359  16.442  1.00 97.40           C  
ATOM   3957  CD  ARG D 185       1.600   8.705  17.432  1.00 97.40           C  
ATOM   3958  NE  ARG D 185       1.024   7.498  18.018  1.00 97.40           N  
ATOM   3959  NH1 ARG D 185      -0.281   8.619  19.560  1.00 97.40           N  
ATOM   3960  NH2 ARG D 185      -0.316   6.329  19.472  1.00 97.40           N  
ATOM   3961  CZ  ARG D 185       0.144   7.485  19.015  1.00 97.40           C  
ATOM   3962  N   LEU D 186       0.606  10.171  12.559  1.00 98.43           N  
ATOM   3963  CA  LEU D 186       1.121  11.348  11.870  1.00 98.43           C  
ATOM   3964  C   LEU D 186      -0.018  12.184  11.296  1.00 98.43           C  
ATOM   3965  CB  LEU D 186       2.082  10.937  10.751  1.00 98.43           C  
ATOM   3966  O   LEU D 186      -0.083  13.393  11.526  1.00 98.43           O  
ATOM   3967  CG  LEU D 186       3.395  10.287  11.190  1.00 98.43           C  
ATOM   3968  CD1 LEU D 186       4.157   9.760   9.978  1.00 98.43           C  
ATOM   3969  CD2 LEU D 186       4.247  11.279  11.973  1.00 98.43           C  
ATOM   3970  N   SER D 187      -0.922  11.535  10.652  1.00 98.66           N  
ATOM   3971  CA  SER D 187      -2.049  12.239  10.049  1.00 98.66           C  
ATOM   3972  C   SER D 187      -2.962  12.836  11.115  1.00 98.66           C  
ATOM   3973  CB  SER D 187      -2.850  11.297   9.149  1.00 98.66           C  
ATOM   3974  O   SER D 187      -3.466  13.949  10.955  1.00 98.66           O  
ATOM   3975  OG  SER D 187      -2.086  10.909   8.020  1.00 98.66           O  
ATOM   3976  N   PHE D 188      -3.081  12.108  12.187  1.00 95.60           N  
ATOM   3977  CA  PHE D 188      -3.930  12.573  13.278  1.00 95.60           C  
ATOM   3978  C   PHE D 188      -3.354  13.833  13.913  1.00 95.60           C  
ATOM   3979  CB  PHE D 188      -4.094  11.478  14.337  1.00 95.60           C  
ATOM   3980  O   PHE D 188      -4.043  14.849  14.025  1.00 95.60           O  
ATOM   3981  CG  PHE D 188      -4.750  11.954  15.605  1.00 95.60           C  
ATOM   3982  CD1 PHE D 188      -4.021  12.061  16.784  1.00 95.60           C  
ATOM   3983  CD2 PHE D 188      -6.096  12.296  15.619  1.00 95.60           C  
ATOM   3984  CE1 PHE D 188      -4.626  12.501  17.959  1.00 95.60           C  
ATOM   3985  CE2 PHE D 188      -6.707  12.736  16.789  1.00 95.60           C  
ATOM   3986  CZ  PHE D 188      -5.970  12.838  17.958  1.00 95.60           C  
ATOM   3987  N   PHE D 189      -2.091  13.820  14.196  1.00 94.58           N  
ATOM   3988  CA  PHE D 189      -1.467  14.946  14.879  1.00 94.58           C  
ATOM   3989  C   PHE D 189      -1.361  16.151  13.952  1.00 94.58           C  
ATOM   3990  CB  PHE D 189      -0.078  14.559  15.398  1.00 94.58           C  
ATOM   3991  O   PHE D 189      -1.675  17.275  14.348  1.00 94.58           O  
ATOM   3992  CG  PHE D 189       0.689  15.708  15.995  1.00 94.58           C  
ATOM   3993  CD1 PHE D 189       1.752  16.283  15.310  1.00 94.58           C  
ATOM   3994  CD2 PHE D 189       0.346  16.213  17.242  1.00 94.58           C  
ATOM   3995  CE1 PHE D 189       2.463  17.347  15.861  1.00 94.58           C  
ATOM   3996  CE2 PHE D 189       1.052  17.276  17.799  1.00 94.58           C  
ATOM   3997  CZ  PHE D 189       2.111  17.840  17.107  1.00 94.58           C  
ATOM   3998  N   LEU D 190      -1.005  15.916  12.648  1.00 97.75           N  
ATOM   3999  CA  LEU D 190      -0.793  17.004  11.700  1.00 97.75           C  
ATOM   4000  C   LEU D 190      -2.111  17.437  11.065  1.00 97.75           C  
ATOM   4001  CB  LEU D 190       0.197  16.581  10.611  1.00 97.75           C  
ATOM   4002  O   LEU D 190      -2.162  18.446  10.359  1.00 97.75           O  
ATOM   4003  CG  LEU D 190       1.655  16.427  11.044  1.00 97.75           C  
ATOM   4004  CD1 LEU D 190       2.449  15.682   9.976  1.00 97.75           C  
ATOM   4005  CD2 LEU D 190       2.277  17.791  11.326  1.00 97.75           C  
ATOM   4006  N   GLY D 191      -3.184  16.743  11.365  1.00 97.15           N  
ATOM   4007  CA  GLY D 191      -4.498  17.026  10.811  1.00 97.15           C  
ATOM   4008  C   GLY D 191      -4.566  16.836   9.307  1.00 97.15           C  
ATOM   4009  O   GLY D 191      -5.163  17.650   8.600  1.00 97.15           O  
ATOM   4010  N   LEU D 192      -3.986  15.710   8.730  1.00 98.68           N  
ATOM   4011  CA  LEU D 192      -3.898  15.475   7.293  1.00 98.68           C  
ATOM   4012  C   LEU D 192      -5.029  14.567   6.821  1.00 98.68           C  
ATOM   4013  CB  LEU D 192      -2.546  14.853   6.933  1.00 98.68           C  
ATOM   4014  O   LEU D 192      -5.400  13.617   7.514  1.00 98.68           O  
ATOM   4015  CG  LEU D 192      -1.309  15.531   7.525  1.00 98.68           C  
ATOM   4016  CD1 LEU D 192      -0.053  14.739   7.178  1.00 98.68           C  
ATOM   4017  CD2 LEU D 192      -1.197  16.968   7.027  1.00 98.68           C  
ATOM   4018  N   HIS D 193      -5.617  14.750   5.561  1.00 98.24           N  
ATOM   4019  CA  HIS D 193      -6.789  14.011   5.104  1.00 98.24           C  
ATOM   4020  C   HIS D 193      -6.444  13.101   3.930  1.00 98.24           C  
ATOM   4021  CB  HIS D 193      -7.910  14.974   4.711  1.00 98.24           C  
ATOM   4022  O   HIS D 193      -7.296  12.350   3.450  1.00 98.24           O  
ATOM   4023  CG  HIS D 193      -8.644  15.550   5.879  1.00 98.24           C  
ATOM   4024  CD2 HIS D 193      -8.723  16.820   6.342  1.00 98.24           C  
ATOM   4025  ND1 HIS D 193      -9.414  14.783   6.727  1.00 98.24           N  
ATOM   4026  CE1 HIS D 193      -9.936  15.559   7.662  1.00 98.24           C  
ATOM   4027  NE2 HIS D 193      -9.532  16.800   7.451  1.00 98.24           N  
ATOM   4028  N   GLY D 194      -5.180  13.129   3.420  1.00 98.66           N  
ATOM   4029  CA  GLY D 194      -4.815  12.283   2.295  1.00 98.66           C  
ATOM   4030  C   GLY D 194      -4.710  10.815   2.662  1.00 98.66           C  
ATOM   4031  O   GLY D 194      -4.844  10.451   3.832  1.00 98.66           O  
ATOM   4032  N   PRO D 195      -4.495   9.938   1.650  1.00 98.43           N  
ATOM   4033  CA  PRO D 195      -4.298   8.517   1.945  1.00 98.43           C  
ATOM   4034  C   PRO D 195      -3.196   8.274   2.973  1.00 98.43           C  
ATOM   4035  CB  PRO D 195      -3.918   7.923   0.586  1.00 98.43           C  
ATOM   4036  O   PRO D 195      -2.109   8.850   2.866  1.00 98.43           O  
ATOM   4037  CG  PRO D 195      -4.465   8.886  -0.417  1.00 98.43           C  
ATOM   4038  CD  PRO D 195      -4.394  10.270   0.161  1.00 98.43           C  
ATOM   4039  N   THR D 196      -3.486   7.448   3.976  1.00 98.88           N  
ATOM   4040  CA  THR D 196      -2.550   7.115   5.043  1.00 98.88           C  
ATOM   4041  C   THR D 196      -2.471   5.604   5.241  1.00 98.88           C  
ATOM   4042  CB  THR D 196      -2.951   7.789   6.369  1.00 98.88           C  
ATOM   4043  O   THR D 196      -3.477   4.958   5.543  1.00 98.88           O  
ATOM   4044  CG2 THR D 196      -1.976   7.428   7.486  1.00 98.88           C  
ATOM   4045  OG1 THR D 196      -2.954   9.211   6.193  1.00 98.88           O  
ATOM   4046  N   MET D 197      -1.195   5.052   5.079  1.00 98.73           N  
ATOM   4047  CA  MET D 197      -1.070   3.603   5.198  1.00 98.73           C  
ATOM   4048  C   MET D 197       0.342   3.211   5.619  1.00 98.73           C  
ATOM   4049  CB  MET D 197      -1.429   2.922   3.876  1.00 98.73           C  
ATOM   4050  O   MET D 197       1.295   3.956   5.381  1.00 98.73           O  
ATOM   4051  CG  MET D 197      -0.452   3.216   2.749  1.00 98.73           C  
ATOM   4052  SD  MET D 197      -1.039   2.590   1.127  1.00 98.73           S  
ATOM   4053  CE  MET D 197      -2.395   3.752   0.808  1.00 98.73           C  
ATOM   4054  N   THR D 198       0.425   2.082   6.257  1.00 98.73           N  
ATOM   4055  CA  THR D 198       1.705   1.417   6.474  1.00 98.73           C  
ATOM   4056  C   THR D 198       1.842   0.199   5.566  1.00 98.73           C  
ATOM   4057  CB  THR D 198       1.868   0.986   7.943  1.00 98.73           C  
ATOM   4058  O   THR D 198       0.896  -0.576   5.410  1.00 98.73           O  
ATOM   4059  CG2 THR D 198       3.258   0.410   8.197  1.00 98.73           C  
ATOM   4060  OG1 THR D 198       1.672   2.123   8.793  1.00 98.73           O  
ATOM   4061  N   VAL D 199       2.952   0.016   4.919  1.00 98.66           N  
ATOM   4062  CA  VAL D 199       3.179  -1.102   4.009  1.00 98.66           C  
ATOM   4063  C   VAL D 199       4.365  -1.931   4.494  1.00 98.66           C  
ATOM   4064  CB  VAL D 199       3.424  -0.616   2.563  1.00 98.66           C  
ATOM   4065  O   VAL D 199       5.349  -1.383   4.997  1.00 98.66           O  
ATOM   4066  CG1 VAL D 199       4.683   0.247   2.489  1.00 98.66           C  
ATOM   4067  CG2 VAL D 199       3.532  -1.806   1.611  1.00 98.66           C  
ATOM   4068  N   ASP D 200       4.267  -3.261   4.388  1.00 98.41           N  
ATOM   4069  CA  ASP D 200       5.341  -4.171   4.773  1.00 98.41           C  
ATOM   4070  C   ASP D 200       5.751  -5.062   3.602  1.00 98.41           C  
ATOM   4071  CB  ASP D 200       4.916  -5.030   5.965  1.00 98.41           C  
ATOM   4072  O   ASP D 200       5.026  -5.990   3.238  1.00 98.41           O  
ATOM   4073  CG  ASP D 200       6.042  -5.894   6.505  1.00 98.41           C  
ATOM   4074  OD1 ASP D 200       7.143  -5.902   5.912  1.00 98.41           O  
ATOM   4075  OD2 ASP D 200       5.826  -6.576   7.530  1.00 98.41           O  
ATOM   4076  N   THR D 201       6.879  -4.785   2.981  1.00 98.66           N  
ATOM   4077  CA  THR D 201       7.509  -5.622   1.965  1.00 98.66           C  
ATOM   4078  C   THR D 201       8.927  -6.002   2.381  1.00 98.66           C  
ATOM   4079  CB  THR D 201       7.544  -4.912   0.599  1.00 98.66           C  
ATOM   4080  O   THR D 201       9.798  -6.194   1.530  1.00 98.66           O  
ATOM   4081  CG2 THR D 201       6.135  -4.671   0.068  1.00 98.66           C  
ATOM   4082  OG1 THR D 201       8.211  -3.651   0.740  1.00 98.66           O  
ATOM   4083  N   ALA D 202       9.136  -5.987   3.617  1.00 97.45           N  
ATOM   4084  CA  ALA D 202      10.421  -6.283   4.246  1.00 97.45           C  
ATOM   4085  C   ALA D 202      11.445  -5.194   3.941  1.00 97.45           C  
ATOM   4086  CB  ALA D 202      10.940  -7.642   3.781  1.00 97.45           C  
ATOM   4087  O   ALA D 202      11.222  -4.020   4.247  1.00 97.45           O  
ATOM   4088  N   CYS D 203      12.589  -5.522   3.350  1.00 97.61           N  
ATOM   4089  CA  CYS D 203      13.712  -4.600   3.225  1.00 97.61           C  
ATOM   4090  C   CYS D 203      13.435  -3.543   2.162  1.00 97.61           C  
ATOM   4091  CB  CYS D 203      14.993  -5.359   2.880  1.00 97.61           C  
ATOM   4092  O   CYS D 203      14.109  -2.514   2.113  1.00 97.61           O  
ATOM   4093  SG  CYS D 203      15.253  -6.840   3.880  1.00 97.61           S  
ATOM   4094  N   SER D 204      12.399  -3.692   1.329  1.00 98.80           N  
ATOM   4095  CA  SER D 204      12.101  -2.730   0.273  1.00 98.80           C  
ATOM   4096  C   SER D 204      10.936  -1.827   0.661  1.00 98.80           C  
ATOM   4097  CB  SER D 204      11.783  -3.452  -1.037  1.00 98.80           C  
ATOM   4098  O   SER D 204      10.432  -1.065  -0.167  1.00 98.80           O  
ATOM   4099  OG  SER D 204      10.714  -4.366  -0.861  1.00 98.80           O  
ATOM   4100  N   SER D 205      10.516  -1.870   1.886  1.00 98.83           N  
ATOM   4101  CA  SER D 205       9.283  -1.251   2.363  1.00 98.83           C  
ATOM   4102  C   SER D 205       9.284   0.252   2.107  1.00 98.83           C  
ATOM   4103  CB  SER D 205       9.090  -1.522   3.856  1.00 98.83           C  
ATOM   4104  O   SER D 205       8.299   0.804   1.613  1.00 98.83           O  
ATOM   4105  OG  SER D 205       8.901  -2.906   4.095  1.00 98.83           O  
ATOM   4106  N   SER D 206      10.348   0.974   2.428  1.00 98.89           N  
ATOM   4107  CA  SER D 206      10.341   2.429   2.330  1.00 98.89           C  
ATOM   4108  C   SER D 206      10.359   2.886   0.875  1.00 98.89           C  
ATOM   4109  CB  SER D 206      11.537   3.023   3.074  1.00 98.89           C  
ATOM   4110  O   SER D 206       9.781   3.920   0.535  1.00 98.89           O  
ATOM   4111  OG  SER D 206      12.755   2.537   2.537  1.00 98.89           O  
ATOM   4112  N   LEU D 207      11.014   2.149  -0.058  1.00 98.89           N  
ATOM   4113  CA  LEU D 207      10.985   2.507  -1.472  1.00 98.89           C  
ATOM   4114  C   LEU D 207       9.622   2.199  -2.083  1.00 98.89           C  
ATOM   4115  CB  LEU D 207      12.081   1.759  -2.237  1.00 98.89           C  
ATOM   4116  O   LEU D 207       9.165   2.909  -2.981  1.00 98.89           O  
ATOM   4117  CG  LEU D 207      13.467   2.405  -2.240  1.00 98.89           C  
ATOM   4118  CD1 LEU D 207      14.396   1.661  -3.194  1.00 98.89           C  
ATOM   4119  CD2 LEU D 207      13.370   3.878  -2.621  1.00 98.89           C  
ATOM   4120  N   VAL D 208       9.011   1.068  -1.571  1.00 98.93           N  
ATOM   4121  CA  VAL D 208       7.647   0.787  -2.007  1.00 98.93           C  
ATOM   4122  C   VAL D 208       6.712   1.892  -1.522  1.00 98.93           C  
ATOM   4123  CB  VAL D 208       7.160  -0.587  -1.494  1.00 98.93           C  
ATOM   4124  O   VAL D 208       5.812   2.317  -2.251  1.00 98.93           O  
ATOM   4125  CG1 VAL D 208       5.664  -0.759  -1.752  1.00 98.93           C  
ATOM   4126  CG2 VAL D 208       7.952  -1.714  -2.154  1.00 98.93           C  
ATOM   4127  N   ALA D 209       6.936   2.381  -0.262  1.00 98.94           N  
ATOM   4128  CA  ALA D 209       6.166   3.516   0.241  1.00 98.94           C  
ATOM   4129  C   ALA D 209       6.350   4.740  -0.651  1.00 98.94           C  
ATOM   4130  CB  ALA D 209       6.573   3.841   1.676  1.00 98.94           C  
ATOM   4131  O   ALA D 209       5.384   5.444  -0.956  1.00 98.94           O  
ATOM   4132  N   LEU D 210       7.552   5.015  -1.114  1.00 98.95           N  
ATOM   4133  CA  LEU D 210       7.846   6.115  -2.026  1.00 98.95           C  
ATOM   4134  C   LEU D 210       7.130   5.923  -3.358  1.00 98.95           C  
ATOM   4135  CB  LEU D 210       9.355   6.232  -2.256  1.00 98.95           C  
ATOM   4136  O   LEU D 210       6.544   6.866  -3.895  1.00 98.95           O  
ATOM   4137  CG  LEU D 210       9.810   7.317  -3.233  1.00 98.95           C  
ATOM   4138  CD1 LEU D 210       9.481   8.700  -2.679  1.00 98.95           C  
ATOM   4139  CD2 LEU D 210      11.303   7.190  -3.516  1.00 98.95           C  
ATOM   4140  N   HIS D 211       7.181   4.706  -3.880  1.00 98.85           N  
ATOM   4141  CA  HIS D 211       6.486   4.375  -5.119  1.00 98.85           C  
ATOM   4142  C   HIS D 211       4.997   4.684  -5.015  1.00 98.85           C  
ATOM   4143  CB  HIS D 211       6.693   2.901  -5.472  1.00 98.85           C  
ATOM   4144  O   HIS D 211       4.431   5.339  -5.894  1.00 98.85           O  
ATOM   4145  CG  HIS D 211       5.809   2.419  -6.578  1.00 98.85           C  
ATOM   4146  CD2 HIS D 211       4.653   1.714  -6.548  1.00 98.85           C  
ATOM   4147  ND1 HIS D 211       6.085   2.652  -7.907  1.00 98.85           N  
ATOM   4148  CE1 HIS D 211       5.135   2.110  -8.650  1.00 98.85           C  
ATOM   4149  NE2 HIS D 211       4.254   1.535  -7.850  1.00 98.85           N  
ATOM   4150  N   LEU D 212       4.351   4.252  -3.928  1.00 98.88           N  
ATOM   4151  CA  LEU D 212       2.923   4.470  -3.721  1.00 98.88           C  
ATOM   4152  C   LEU D 212       2.616   5.957  -3.581  1.00 98.88           C  
ATOM   4153  CB  LEU D 212       2.441   3.718  -2.478  1.00 98.88           C  
ATOM   4154  O   LEU D 212       1.604   6.438  -4.097  1.00 98.88           O  
ATOM   4155  CG  LEU D 212       2.482   2.191  -2.551  1.00 98.88           C  
ATOM   4156  CD1 LEU D 212       2.144   1.586  -1.193  1.00 98.88           C  
ATOM   4157  CD2 LEU D 212       1.524   1.681  -3.623  1.00 98.88           C  
ATOM   4158  N   ALA D 213       3.485   6.686  -2.874  1.00 98.92           N  
ATOM   4159  CA  ALA D 213       3.315   8.129  -2.727  1.00 98.92           C  
ATOM   4160  C   ALA D 213       3.359   8.827  -4.083  1.00 98.92           C  
ATOM   4161  CB  ALA D 213       4.388   8.700  -1.803  1.00 98.92           C  
ATOM   4162  O   ALA D 213       2.537   9.703  -4.364  1.00 98.92           O  
ATOM   4163  N   CYS D 214       4.271   8.429  -4.959  1.00 98.82           N  
ATOM   4164  CA  CYS D 214       4.395   9.009  -6.291  1.00 98.82           C  
ATOM   4165  C   CYS D 214       3.142   8.748  -7.119  1.00 98.82           C  
ATOM   4166  CB  CYS D 214       5.619   8.441  -7.010  1.00 98.82           C  
ATOM   4167  O   CYS D 214       2.626   9.656  -7.773  1.00 98.82           O  
ATOM   4168  SG  CYS D 214       7.191   9.064  -6.374  1.00 98.82           S  
ATOM   4169  N   GLN D 215       2.650   7.523  -7.050  1.00 98.01           N  
ATOM   4170  CA  GLN D 215       1.447   7.192  -7.806  1.00 98.01           C  
ATOM   4171  C   GLN D 215       0.250   8.002  -7.316  1.00 98.01           C  
ATOM   4172  CB  GLN D 215       1.144   5.696  -7.707  1.00 98.01           C  
ATOM   4173  O   GLN D 215      -0.539   8.502  -8.121  1.00 98.01           O  
ATOM   4174  CG  GLN D 215       2.239   4.808  -8.284  1.00 98.01           C  
ATOM   4175  CD  GLN D 215       2.618   5.191  -9.702  1.00 98.01           C  
ATOM   4176  NE2 GLN D 215       1.749   4.872 -10.655  1.00 98.01           N  
ATOM   4177  OE1 GLN D 215       3.684   5.768  -9.939  1.00 98.01           O  
ATOM   4178  N   SER D 216       0.144   8.142  -5.994  1.00 98.31           N  
ATOM   4179  CA  SER D 216      -0.953   8.907  -5.409  1.00 98.31           C  
ATOM   4180  C   SER D 216      -0.910  10.365  -5.855  1.00 98.31           C  
ATOM   4181  CB  SER D 216      -0.905   8.830  -3.882  1.00 98.31           C  
ATOM   4182  O   SER D 216      -1.949  10.960  -6.147  1.00 98.31           O  
ATOM   4183  OG  SER D 216      -1.975   9.561  -3.308  1.00 98.31           O  
ATOM   4184  N   LEU D 217       0.245  10.962  -5.954  1.00 98.53           N  
ATOM   4185  CA  LEU D 217       0.422  12.331  -6.426  1.00 98.53           C  
ATOM   4186  C   LEU D 217       0.043  12.451  -7.898  1.00 98.53           C  
ATOM   4187  CB  LEU D 217       1.869  12.786  -6.220  1.00 98.53           C  
ATOM   4188  O   LEU D 217      -0.674  13.376  -8.286  1.00 98.53           O  
ATOM   4189  CG  LEU D 217       2.275  13.128  -4.786  1.00 98.53           C  
ATOM   4190  CD1 LEU D 217       3.794  13.156  -4.657  1.00 98.53           C  
ATOM   4191  CD2 LEU D 217       1.673  14.464  -4.364  1.00 98.53           C  
ATOM   4192  N   ARG D 218       0.436  11.504  -8.695  1.00 97.64           N  
ATOM   4193  CA  ARG D 218       0.168  11.527 -10.130  1.00 97.64           C  
ATOM   4194  C   ARG D 218      -1.327  11.408 -10.410  1.00 97.64           C  
ATOM   4195  CB  ARG D 218       0.925  10.402 -10.837  1.00 97.64           C  
ATOM   4196  O   ARG D 218      -1.849  12.064 -11.313  1.00 97.64           O  
ATOM   4197  CG  ARG D 218       2.417  10.658 -10.980  1.00 97.64           C  
ATOM   4198  CD  ARG D 218       3.156   9.423 -11.477  1.00 97.64           C  
ATOM   4199  NE  ARG D 218       4.590   9.670 -11.609  1.00 97.64           N  
ATOM   4200  NH1 ARG D 218       5.197   7.447 -11.444  1.00 97.64           N  
ATOM   4201  NH2 ARG D 218       6.801   9.062 -11.718  1.00 97.64           N  
ATOM   4202  CZ  ARG D 218       5.526   8.726 -11.590  1.00 97.64           C  
ATOM   4203  N   LEU D 219      -2.022  10.688  -9.539  1.00 95.19           N  
ATOM   4204  CA  LEU D 219      -3.448  10.459  -9.741  1.00 95.19           C  
ATOM   4205  C   LEU D 219      -4.271  11.596  -9.145  1.00 95.19           C  
ATOM   4206  CB  LEU D 219      -3.871   9.126  -9.117  1.00 95.19           C  
ATOM   4207  O   LEU D 219      -5.492  11.640  -9.315  1.00 95.19           O  
ATOM   4208  CG  LEU D 219      -3.416   7.862  -9.847  1.00 95.19           C  
ATOM   4209  CD1 LEU D 219      -3.696   6.628  -8.995  1.00 95.19           C  
ATOM   4210  CD2 LEU D 219      -4.104   7.749 -11.203  1.00 95.19           C  
ATOM   4211  N   GLY D 220      -3.620  12.487  -8.444  1.00 95.66           N  
ATOM   4212  CA  GLY D 220      -4.297  13.621  -7.836  1.00 95.66           C  
ATOM   4213  C   GLY D 220      -5.046  13.258  -6.568  1.00 95.66           C  
ATOM   4214  O   GLY D 220      -5.942  13.989  -6.139  1.00 95.66           O  
ATOM   4215  N   GLU D 221      -4.744  12.040  -5.964  1.00 94.47           N  
ATOM   4216  CA  GLU D 221      -5.349  11.647  -4.695  1.00 94.47           C  
ATOM   4217  C   GLU D 221      -4.831  12.507  -3.547  1.00 94.47           C  
ATOM   4218  CB  GLU D 221      -5.081  10.167  -4.407  1.00 94.47           C  
ATOM   4219  O   GLU D 221      -5.511  12.673  -2.532  1.00 94.47           O  
ATOM   4220  CG  GLU D 221      -5.905   9.215  -5.261  1.00 94.47           C  
ATOM   4221  CD  GLU D 221      -5.672   7.751  -4.922  1.00 94.47           C  
ATOM   4222  OE1 GLU D 221      -6.661   7.012  -4.712  1.00 94.47           O  
ATOM   4223  OE2 GLU D 221      -4.492   7.340  -4.866  1.00 94.47           O  
ATOM   4224  N   CYS D 222      -3.584  12.958  -3.651  1.00 95.92           N  
ATOM   4225  CA  CYS D 222      -3.003  13.904  -2.705  1.00 95.92           C  
ATOM   4226  C   CYS D 222      -2.215  14.988  -3.431  1.00 95.92           C  
ATOM   4227  CB  CYS D 222      -2.095  13.179  -1.712  1.00 95.92           C  
ATOM   4228  O   CYS D 222      -1.843  14.817  -4.593  1.00 95.92           O  
ATOM   4229  SG  CYS D 222      -0.732  12.285  -2.490  1.00 95.92           S  
ATOM   4230  N   ASP D 223      -2.065  16.115  -2.820  1.00 96.09           N  
ATOM   4231  CA  ASP D 223      -1.338  17.238  -3.405  1.00 96.09           C  
ATOM   4232  C   ASP D 223       0.101  17.285  -2.897  1.00 96.09           C  
ATOM   4233  CB  ASP D 223      -2.048  18.557  -3.097  1.00 96.09           C  
ATOM   4234  O   ASP D 223       0.962  17.917  -3.511  1.00 96.09           O  
ATOM   4235  CG  ASP D 223      -3.444  18.632  -3.690  1.00 96.09           C  
ATOM   4236  OD1 ASP D 223      -3.655  18.136  -4.818  1.00 96.09           O  
ATOM   4237  OD2 ASP D 223      -4.340  19.195  -3.025  1.00 96.09           O  
ATOM   4238  N   GLN D 224       0.346  16.758  -1.786  1.00 98.49           N  
ATOM   4239  CA  GLN D 224       1.628  16.547  -1.123  1.00 98.49           C  
ATOM   4240  C   GLN D 224       1.666  15.194  -0.417  1.00 98.49           C  
ATOM   4241  CB  GLN D 224       1.907  17.669  -0.122  1.00 98.49           C  
ATOM   4242  O   GLN D 224       0.623  14.650  -0.050  1.00 98.49           O  
ATOM   4243  CG  GLN D 224       3.229  17.519   0.618  1.00 98.49           C  
ATOM   4244  CD  GLN D 224       3.638  18.782   1.353  1.00 98.49           C  
ATOM   4245  NE2 GLN D 224       3.911  18.653   2.647  1.00 98.49           N  
ATOM   4246  OE1 GLN D 224       3.708  19.864   0.762  1.00 98.49           O  
ATOM   4247  N   ALA D 225       2.864  14.671  -0.314  1.00 98.93           N  
ATOM   4248  CA  ALA D 225       2.929  13.371   0.349  1.00 98.93           C  
ATOM   4249  C   ALA D 225       4.189  13.252   1.201  1.00 98.93           C  
ATOM   4250  CB  ALA D 225       2.880  12.246  -0.682  1.00 98.93           C  
ATOM   4251  O   ALA D 225       5.247  13.765   0.831  1.00 98.93           O  
ATOM   4252  N   LEU D 226       4.019  12.572   2.394  1.00 98.94           N  
ATOM   4253  CA  LEU D 226       5.162  12.104   3.170  1.00 98.94           C  
ATOM   4254  C   LEU D 226       5.444  10.632   2.889  1.00 98.94           C  
ATOM   4255  CB  LEU D 226       4.915  12.312   4.667  1.00 98.94           C  
ATOM   4256  O   LEU D 226       4.532   9.803   2.929  1.00 98.94           O  
ATOM   4257  CG  LEU D 226       4.620  13.745   5.113  1.00 98.94           C  
ATOM   4258  CD1 LEU D 226       4.277  13.778   6.598  1.00 98.94           C  
ATOM   4259  CD2 LEU D 226       5.808  14.653   4.813  1.00 98.94           C  
ATOM   4260  N   ALA D 227       6.613  10.281   2.484  1.00 98.94           N  
ATOM   4261  CA  ALA D 227       7.080   8.900   2.401  1.00 98.94           C  
ATOM   4262  C   ALA D 227       8.200   8.638   3.404  1.00 98.94           C  
ATOM   4263  CB  ALA D 227       7.554   8.583   0.984  1.00 98.94           C  
ATOM   4264  O   ALA D 227       9.185   9.379   3.452  1.00 98.94           O  
ATOM   4265  N   GLY D 228       8.015   7.642   4.300  1.00 98.69           N  
ATOM   4266  CA  GLY D 228       9.007   7.394   5.334  1.00 98.69           C  
ATOM   4267  C   GLY D 228       9.236   5.918   5.600  1.00 98.69           C  
ATOM   4268  O   GLY D 228       8.519   5.068   5.067  1.00 98.69           O  
ATOM   4269  N   GLY D 229      10.265   5.566   6.262  1.00 98.80           N  
ATOM   4270  CA  GLY D 229      10.604   4.252   6.785  1.00 98.80           C  
ATOM   4271  C   GLY D 229      11.276   4.305   8.144  1.00 98.80           C  
ATOM   4272  O   GLY D 229      12.005   5.253   8.445  1.00 98.80           O  
ATOM   4273  N   SER D 230      10.982   3.276   8.993  1.00 98.44           N  
ATOM   4274  CA  SER D 230      11.604   3.229  10.312  1.00 98.44           C  
ATOM   4275  C   SER D 230      11.947   1.798  10.711  1.00 98.44           C  
ATOM   4276  CB  SER D 230      10.685   3.854  11.362  1.00 98.44           C  
ATOM   4277  O   SER D 230      11.197   0.867  10.410  1.00 98.44           O  
ATOM   4278  OG  SER D 230      11.282   3.806  12.646  1.00 98.44           O  
ATOM   4279  N   SER D 231      13.117   1.664  11.389  1.00 97.58           N  
ATOM   4280  CA  SER D 231      13.571   0.389  11.934  1.00 97.58           C  
ATOM   4281  C   SER D 231      14.286   0.580  13.268  1.00 97.58           C  
ATOM   4282  CB  SER D 231      14.500  -0.317  10.945  1.00 97.58           C  
ATOM   4283  O   SER D 231      15.240   1.355  13.361  1.00 97.58           O  
ATOM   4284  OG  SER D 231      14.666  -1.680  11.295  1.00 97.58           O  
ATOM   4285  N   VAL D 232      13.777  -0.061  14.303  1.00 96.58           N  
ATOM   4286  CA  VAL D 232      14.414  -0.039  15.615  1.00 96.58           C  
ATOM   4287  C   VAL D 232      14.551  -1.464  16.147  1.00 96.58           C  
ATOM   4288  CB  VAL D 232      13.621   0.830  16.617  1.00 96.58           C  
ATOM   4289  O   VAL D 232      13.624  -2.269  16.029  1.00 96.58           O  
ATOM   4290  CG1 VAL D 232      14.196   0.692  18.026  1.00 96.58           C  
ATOM   4291  CG2 VAL D 232      13.627   2.292  16.176  1.00 96.58           C  
ATOM   4292  N   LEU D 233      15.724  -1.802  16.722  1.00 94.79           N  
ATOM   4293  CA  LEU D 233      16.044  -3.136  17.218  1.00 94.79           C  
ATOM   4294  C   LEU D 233      16.096  -3.152  18.742  1.00 94.79           C  
ATOM   4295  CB  LEU D 233      17.381  -3.614  16.645  1.00 94.79           C  
ATOM   4296  O   LEU D 233      17.066  -2.680  19.339  1.00 94.79           O  
ATOM   4297  CG  LEU D 233      17.515  -3.585  15.121  1.00 94.79           C  
ATOM   4298  CD1 LEU D 233      18.967  -3.807  14.713  1.00 94.79           C  
ATOM   4299  CD2 LEU D 233      16.609  -4.633  14.485  1.00 94.79           C  
ATOM   4300  N   LEU D 234      15.093  -3.815  19.400  1.00 92.04           N  
ATOM   4301  CA  LEU D 234      14.990  -3.709  20.851  1.00 92.04           C  
ATOM   4302  C   LEU D 234      15.180  -5.071  21.510  1.00 92.04           C  
ATOM   4303  CB  LEU D 234      13.635  -3.121  21.251  1.00 92.04           C  
ATOM   4304  O   LEU D 234      15.500  -5.151  22.698  1.00 92.04           O  
ATOM   4305  CG  LEU D 234      13.341  -1.701  20.762  1.00 92.04           C  
ATOM   4306  CD1 LEU D 234      11.927  -1.287  21.156  1.00 92.04           C  
ATOM   4307  CD2 LEU D 234      14.367  -0.721  21.320  1.00 92.04           C  
ATOM   4308  N   SER D 235      15.044  -6.154  20.745  1.00 88.50           N  
ATOM   4309  CA  SER D 235      15.007  -7.487  21.338  1.00 88.50           C  
ATOM   4310  C   SER D 235      16.128  -8.365  20.794  1.00 88.50           C  
ATOM   4311  CB  SER D 235      13.655  -8.152  21.078  1.00 88.50           C  
ATOM   4312  O   SER D 235      16.448  -8.307  19.605  1.00 88.50           O  
ATOM   4313  OG  SER D 235      13.674  -9.508  21.490  1.00 88.50           O  
ATOM   4314  N   PRO D 236      16.762  -9.213  21.644  1.00 88.85           N  
ATOM   4315  CA  PRO D 236      17.784 -10.153  21.177  1.00 88.85           C  
ATOM   4316  C   PRO D 236      17.202 -11.290  20.340  1.00 88.85           C  
ATOM   4317  CB  PRO D 236      18.393 -10.687  22.476  1.00 88.85           C  
ATOM   4318  O   PRO D 236      17.927 -11.930  19.574  1.00 88.85           O  
ATOM   4319  CG  PRO D 236      17.300 -10.566  23.488  1.00 88.85           C  
ATOM   4320  CD  PRO D 236      16.504  -9.329  23.185  1.00 88.85           C  
ATOM   4321  N   ARG D 237      15.949 -11.487  20.419  1.00 82.18           N  
ATOM   4322  CA  ARG D 237      15.293 -12.626  19.784  1.00 82.18           C  
ATOM   4323  C   ARG D 237      15.442 -12.567  18.267  1.00 82.18           C  
ATOM   4324  CB  ARG D 237      13.812 -12.674  20.164  1.00 82.18           C  
ATOM   4325  O   ARG D 237      15.604 -13.600  17.614  1.00 82.18           O  
ATOM   4326  CG  ARG D 237      13.561 -13.028  21.621  1.00 82.18           C  
ATOM   4327  CD  ARG D 237      12.073 -13.118  21.931  1.00 82.18           C  
ATOM   4328  NE  ARG D 237      11.562 -14.472  21.736  1.00 82.18           N  
ATOM   4329  NH1 ARG D 237      10.620 -14.642  23.838  1.00 82.18           N  
ATOM   4330  NH2 ARG D 237      10.465 -16.389  22.363  1.00 82.18           N  
ATOM   4331  CZ  ARG D 237      10.884 -15.165  22.646  1.00 82.18           C  
ATOM   4332  N   SER D 238      15.281 -11.416  17.738  1.00 84.81           N  
ATOM   4333  CA  SER D 238      15.417 -11.304  16.289  1.00 84.81           C  
ATOM   4334  C   SER D 238      16.858 -11.536  15.849  1.00 84.81           C  
ATOM   4335  CB  SER D 238      14.945  -9.930  15.811  1.00 84.81           C  
ATOM   4336  O   SER D 238      17.104 -12.046  14.754  1.00 84.81           O  
ATOM   4337  OG  SER D 238      15.754  -8.902  16.358  1.00 84.81           O  
ATOM   4338  N   PHE D 239      17.858 -11.241  16.681  1.00 91.26           N  
ATOM   4339  CA  PHE D 239      19.251 -11.570  16.404  1.00 91.26           C  
ATOM   4340  C   PHE D 239      19.470 -13.078  16.445  1.00 91.26           C  
ATOM   4341  CB  PHE D 239      20.178 -10.878  17.408  1.00 91.26           C  
ATOM   4342  O   PHE D 239      20.195 -13.628  15.614  1.00 91.26           O  
ATOM   4343  CG  PHE D 239      20.488  -9.446  17.062  1.00 91.26           C  
ATOM   4344  CD1 PHE D 239      21.676  -9.113  16.423  1.00 91.26           C  
ATOM   4345  CD2 PHE D 239      19.591  -8.434  17.375  1.00 91.26           C  
ATOM   4346  CE1 PHE D 239      21.965  -7.789  16.100  1.00 91.26           C  
ATOM   4347  CE2 PHE D 239      19.873  -7.109  17.056  1.00 91.26           C  
ATOM   4348  CZ  PHE D 239      21.061  -6.788  16.420  1.00 91.26           C  
ATOM   4349  N   VAL D 240      18.847 -13.738  17.414  1.00 86.76           N  
ATOM   4350  CA  VAL D 240      18.948 -15.185  17.565  1.00 86.76           C  
ATOM   4351  C   VAL D 240      18.399 -15.875  16.318  1.00 86.76           C  
ATOM   4352  CB  VAL D 240      18.195 -15.678  18.821  1.00 86.76           C  
ATOM   4353  O   VAL D 240      19.038 -16.775  15.767  1.00 86.76           O  
ATOM   4354  CG1 VAL D 240      18.097 -17.203  18.828  1.00 86.76           C  
ATOM   4355  CG2 VAL D 240      18.888 -15.179  20.088  1.00 86.76           C  
ATOM   4356  N   ALA D 241      17.325 -15.343  15.887  1.00 81.35           N  
ATOM   4357  CA  ALA D 241      16.708 -15.924  14.698  1.00 81.35           C  
ATOM   4358  C   ALA D 241      17.593 -15.729  13.470  1.00 81.35           C  
ATOM   4359  CB  ALA D 241      15.330 -15.310  14.460  1.00 81.35           C  
ATOM   4360  O   ALA D 241      17.825 -16.672  12.709  1.00 81.35           O  
ATOM   4361  N   ALA D 242      18.120 -14.549  13.245  1.00 86.67           N  
ATOM   4362  CA  ALA D 242      18.989 -14.249  12.110  1.00 86.67           C  
ATOM   4363  C   ALA D 242      20.278 -15.063  12.176  1.00 86.67           C  
ATOM   4364  CB  ALA D 242      19.307 -12.757  12.064  1.00 86.67           C  
ATOM   4365  O   ALA D 242      20.807 -15.484  11.145  1.00 86.67           O  
ATOM   4366  N   SER D 243      20.786 -15.275  13.397  1.00 85.88           N  
ATOM   4367  CA  SER D 243      22.001 -16.058  13.598  1.00 85.88           C  
ATOM   4368  C   SER D 243      21.783 -17.521  13.226  1.00 85.88           C  
ATOM   4369  CB  SER D 243      22.471 -15.957  15.049  1.00 85.88           C  
ATOM   4370  O   SER D 243      22.626 -18.133  12.567  1.00 85.88           O  
ATOM   4371  OG  SER D 243      22.924 -14.646  15.340  1.00 85.88           O  
ATOM   4372  N   ARG D 244      20.691 -17.951  13.591  1.00 74.79           N  
ATOM   4373  CA  ARG D 244      20.391 -19.347  13.289  1.00 74.79           C  
ATOM   4374  C   ARG D 244      20.327 -19.580  11.783  1.00 74.79           C  
ATOM   4375  CB  ARG D 244      19.073 -19.768  13.942  1.00 74.79           C  
ATOM   4376  O   ARG D 244      20.672 -20.661  11.302  1.00 74.79           O  
ATOM   4377  CG  ARG D 244      19.226 -20.283  15.364  1.00 74.79           C  
ATOM   4378  CD  ARG D 244      19.266 -21.804  15.412  1.00 74.79           C  
ATOM   4379  NE  ARG D 244      19.257 -22.300  16.785  1.00 74.79           N  
ATOM   4380  NH1 ARG D 244      18.556 -24.430  16.230  1.00 74.79           N  
ATOM   4381  NH2 ARG D 244      18.946 -23.882  18.421  1.00 74.79           N  
ATOM   4382  CZ  ARG D 244      18.920 -23.536  17.142  1.00 74.79           C  
ATOM   4383  N   MET D 245      20.011 -18.507  11.058  1.00 71.70           N  
ATOM   4384  CA  MET D 245      19.920 -18.597   9.603  1.00 71.70           C  
ATOM   4385  C   MET D 245      21.243 -18.213   8.950  1.00 71.70           C  
ATOM   4386  CB  MET D 245      18.798 -17.699   9.078  1.00 71.70           C  
ATOM   4387  O   MET D 245      21.361 -18.222   7.724  1.00 71.70           O  
ATOM   4388  CG  MET D 245      17.409 -18.131   9.521  1.00 71.70           C  
ATOM   4389  SD  MET D 245      16.082 -17.114   8.765  1.00 71.70           S  
ATOM   4390  CE  MET D 245      16.208 -15.616   9.781  1.00 71.70           C  
ATOM   4391  N   ARG D 246      22.170 -17.865   9.836  1.00 79.73           N  
ATOM   4392  CA  ARG D 246      23.511 -17.466   9.423  1.00 79.73           C  
ATOM   4393  C   ARG D 246      23.458 -16.312   8.428  1.00 79.73           C  
ATOM   4394  CB  ARG D 246      24.260 -18.652   8.810  1.00 79.73           C  
ATOM   4395  O   ARG D 246      24.167 -16.320   7.420  1.00 79.73           O  
ATOM   4396  CG  ARG D 246      24.459 -19.816   9.767  1.00 79.73           C  
ATOM   4397  CD  ARG D 246      25.397 -20.867   9.190  1.00 79.73           C  
ATOM   4398  NE  ARG D 246      25.532 -22.016  10.081  1.00 79.73           N  
ATOM   4399  NH1 ARG D 246      27.712 -22.488   9.478  1.00 79.73           N  
ATOM   4400  NH2 ARG D 246      26.643 -23.783  11.038  1.00 79.73           N  
ATOM   4401  CZ  ARG D 246      26.629 -22.760  10.197  1.00 79.73           C  
ATOM   4402  N   LEU D 247      22.574 -15.394   8.681  1.00 85.54           N  
ATOM   4403  CA  LEU D 247      22.373 -14.262   7.783  1.00 85.54           C  
ATOM   4404  C   LEU D 247      23.333 -13.126   8.118  1.00 85.54           C  
ATOM   4405  CB  LEU D 247      20.927 -13.765   7.864  1.00 85.54           C  
ATOM   4406  O   LEU D 247      23.623 -12.282   7.266  1.00 85.54           O  
ATOM   4407  CG  LEU D 247      19.845 -14.750   7.419  1.00 85.54           C  
ATOM   4408  CD1 LEU D 247      18.459 -14.161   7.661  1.00 85.54           C  
ATOM   4409  CD2 LEU D 247      20.027 -15.116   5.949  1.00 85.54           C  
ATOM   4410  N   LEU D 248      23.822 -13.095   9.327  1.00 94.32           N  
ATOM   4411  CA  LEU D 248      24.516 -11.918   9.839  1.00 94.32           C  
ATOM   4412  C   LEU D 248      26.024 -12.056   9.662  1.00 94.32           C  
ATOM   4413  CB  LEU D 248      24.181 -11.698  11.316  1.00 94.32           C  
ATOM   4414  O   LEU D 248      26.557 -13.167   9.687  1.00 94.32           O  
ATOM   4415  CG  LEU D 248      22.698 -11.559  11.663  1.00 94.32           C  
ATOM   4416  CD1 LEU D 248      22.516 -11.427  13.171  1.00 94.32           C  
ATOM   4417  CD2 LEU D 248      22.090 -10.362  10.939  1.00 94.32           C  
ATOM   4418  N   SER D 249      26.660 -10.942   9.423  1.00 95.05           N  
ATOM   4419  CA  SER D 249      28.118 -10.897   9.432  1.00 95.05           C  
ATOM   4420  C   SER D 249      28.665 -11.007  10.852  1.00 95.05           C  
ATOM   4421  CB  SER D 249      28.619  -9.607   8.782  1.00 95.05           C  
ATOM   4422  O   SER D 249      28.273 -10.241  11.735  1.00 95.05           O  
ATOM   4423  OG  SER D 249      30.027  -9.495   8.906  1.00 95.05           O  
ATOM   4424  N   PRO D 250      29.548 -11.919  11.112  1.00 92.51           N  
ATOM   4425  CA  PRO D 250      30.058 -12.153  12.465  1.00 92.51           C  
ATOM   4426  C   PRO D 250      30.686 -10.906  13.083  1.00 92.51           C  
ATOM   4427  CB  PRO D 250      31.107 -13.249  12.262  1.00 92.51           C  
ATOM   4428  O   PRO D 250      30.647 -10.731  14.304  1.00 92.51           O  
ATOM   4429  CG  PRO D 250      30.658 -13.985  11.041  1.00 92.51           C  
ATOM   4430  CD  PRO D 250      30.033 -13.002  10.094  1.00 92.51           C  
ATOM   4431  N   ASP D 251      31.224 -10.028  12.306  1.00 93.61           N  
ATOM   4432  CA  ASP D 251      31.860  -8.840  12.868  1.00 93.61           C  
ATOM   4433  C   ASP D 251      30.905  -7.648  12.856  1.00 93.61           C  
ATOM   4434  CB  ASP D 251      33.136  -8.499  12.095  1.00 93.61           C  
ATOM   4435  O   ASP D 251      31.296  -6.530  13.197  1.00 93.61           O  
ATOM   4436  CG  ASP D 251      32.886  -8.250  10.618  1.00 93.61           C  
ATOM   4437  OD1 ASP D 251      31.712  -8.253  10.189  1.00 93.61           O  
ATOM   4438  OD2 ASP D 251      33.872  -8.052   9.876  1.00 93.61           O  
ATOM   4439  N   GLY D 252      29.740  -7.867  12.453  1.00 94.92           N  
ATOM   4440  CA  GLY D 252      28.709  -6.843  12.512  1.00 94.92           C  
ATOM   4441  C   GLY D 252      28.914  -5.730  11.502  1.00 94.92           C  
ATOM   4442  O   GLY D 252      28.551  -4.580  11.756  1.00 94.92           O  
ATOM   4443  N   ARG D 253      29.456  -5.952  10.360  1.00 96.79           N  
ATOM   4444  CA  ARG D 253      29.695  -4.968   9.309  1.00 96.79           C  
ATOM   4445  C   ARG D 253      29.223  -5.488   7.955  1.00 96.79           C  
ATOM   4446  CB  ARG D 253      31.180  -4.604   9.241  1.00 96.79           C  
ATOM   4447  O   ARG D 253      29.340  -6.680   7.667  1.00 96.79           O  
ATOM   4448  CG  ARG D 253      31.712  -3.953  10.508  1.00 96.79           C  
ATOM   4449  CD  ARG D 253      33.191  -3.611  10.387  1.00 96.79           C  
ATOM   4450  NE  ARG D 253      33.719  -3.055  11.630  1.00 96.79           N  
ATOM   4451  NH1 ARG D 253      35.320  -1.743  10.605  1.00 96.79           N  
ATOM   4452  NH2 ARG D 253      35.119  -1.740  12.889  1.00 96.79           N  
ATOM   4453  CZ  ARG D 253      34.718  -2.181  11.705  1.00 96.79           C  
ATOM   4454  N   CYS D 254      28.685  -4.612   7.181  1.00 97.77           N  
ATOM   4455  CA  CYS D 254      28.350  -4.966   5.806  1.00 97.77           C  
ATOM   4456  C   CYS D 254      29.537  -4.737   4.879  1.00 97.77           C  
ATOM   4457  CB  CYS D 254      27.149  -4.155   5.321  1.00 97.77           C  
ATOM   4458  O   CYS D 254      29.900  -3.593   4.599  1.00 97.77           O  
ATOM   4459  SG  CYS D 254      25.604  -4.566   6.163  1.00 97.77           S  
ATOM   4460  N   LYS D 255      30.153  -5.758   4.439  1.00 97.49           N  
ATOM   4461  CA  LYS D 255      31.281  -5.665   3.517  1.00 97.49           C  
ATOM   4462  C   LYS D 255      30.828  -5.851   2.072  1.00 97.49           C  
ATOM   4463  CB  LYS D 255      32.349  -6.702   3.869  1.00 97.49           C  
ATOM   4464  O   LYS D 255      31.317  -6.740   1.372  1.00 97.49           O  
ATOM   4465  CG  LYS D 255      32.898  -6.571   5.282  1.00 97.49           C  
ATOM   4466  CD  LYS D 255      33.095  -7.933   5.934  1.00 97.49           C  
ATOM   4467  CE  LYS D 255      31.765  -8.624   6.200  1.00 97.49           C  
ATOM   4468  NZ  LYS D 255      31.944  -9.896   6.962  1.00 97.49           N  
ATOM   4469  N   THR D 256      30.028  -4.942   1.693  1.00 97.80           N  
ATOM   4470  CA  THR D 256      29.335  -4.986   0.410  1.00 97.80           C  
ATOM   4471  C   THR D 256      30.334  -5.032  -0.743  1.00 97.80           C  
ATOM   4472  CB  THR D 256      28.403  -3.772   0.237  1.00 97.80           C  
ATOM   4473  O   THR D 256      31.257  -4.217  -0.804  1.00 97.80           O  
ATOM   4474  CG2 THR D 256      27.634  -3.852  -1.078  1.00 97.80           C  
ATOM   4475  OG1 THR D 256      27.469  -3.736   1.323  1.00 97.80           O  
ATOM   4476  N   PHE D 257      30.252  -6.064  -1.667  1.00 96.87           N  
ATOM   4477  CA  PHE D 257      30.994  -6.276  -2.904  1.00 96.87           C  
ATOM   4478  C   PHE D 257      32.442  -6.648  -2.610  1.00 96.87           C  
ATOM   4479  CB  PHE D 257      30.943  -5.023  -3.784  1.00 96.87           C  
ATOM   4480  O   PHE D 257      33.290  -6.619  -3.504  1.00 96.87           O  
ATOM   4481  CG  PHE D 257      29.550  -4.503  -4.020  1.00 96.87           C  
ATOM   4482  CD1 PHE D 257      28.496  -5.379  -4.251  1.00 96.87           C  
ATOM   4483  CD2 PHE D 257      29.295  -3.138  -4.010  1.00 96.87           C  
ATOM   4484  CE1 PHE D 257      27.206  -4.901  -4.469  1.00 96.87           C  
ATOM   4485  CE2 PHE D 257      28.008  -2.653  -4.228  1.00 96.87           C  
ATOM   4486  CZ  PHE D 257      26.966  -3.536  -4.458  1.00 96.87           C  
ATOM   4487  N   SER D 258      32.771  -6.869  -1.379  1.00 96.34           N  
ATOM   4488  CA  SER D 258      34.124  -7.237  -0.974  1.00 96.34           C  
ATOM   4489  C   SER D 258      34.316  -8.749  -0.997  1.00 96.34           C  
ATOM   4490  CB  SER D 258      34.431  -6.697   0.423  1.00 96.34           C  
ATOM   4491  O   SER D 258      33.349  -9.505  -0.881  1.00 96.34           O  
ATOM   4492  OG  SER D 258      35.619  -7.275   0.936  1.00 96.34           O  
ATOM   4493  N   ALA D 259      35.534  -9.182  -1.160  1.00 93.52           N  
ATOM   4494  CA  ALA D 259      35.868 -10.601  -1.074  1.00 93.52           C  
ATOM   4495  C   ALA D 259      35.554 -11.155   0.313  1.00 93.52           C  
ATOM   4496  CB  ALA D 259      37.341 -10.822  -1.411  1.00 93.52           C  
ATOM   4497  O   ALA D 259      35.333 -12.358   0.472  1.00 93.52           O  
ATOM   4498  N   ALA D 260      35.467 -10.252   1.258  1.00 94.07           N  
ATOM   4499  CA  ALA D 260      35.242 -10.637   2.649  1.00 94.07           C  
ATOM   4500  C   ALA D 260      33.754 -10.623   2.988  1.00 94.07           C  
ATOM   4501  CB  ALA D 260      36.008  -9.710   3.589  1.00 94.07           C  
ATOM   4502  O   ALA D 260      33.372 -10.837   4.141  1.00 94.07           O  
ATOM   4503  N   ALA D 261      32.896 -10.344   2.032  1.00 94.10           N  
ATOM   4504  CA  ALA D 261      31.457 -10.313   2.281  1.00 94.10           C  
ATOM   4505  C   ALA D 261      30.973 -11.638   2.863  1.00 94.10           C  
ATOM   4506  CB  ALA D 261      30.701  -9.992   0.995  1.00 94.10           C  
ATOM   4507  O   ALA D 261      31.188 -12.698   2.272  1.00 94.10           O  
ATOM   4508  N   ASP D 262      30.290 -11.646   3.978  1.00 90.75           N  
ATOM   4509  CA  ASP D 262      29.911 -12.888   4.645  1.00 90.75           C  
ATOM   4510  C   ASP D 262      28.586 -12.730   5.388  1.00 90.75           C  
ATOM   4511  CB  ASP D 262      31.008 -13.333   5.615  1.00 90.75           C  
ATOM   4512  O   ASP D 262      28.331 -13.433   6.368  1.00 90.75           O  
ATOM   4513  CG  ASP D 262      31.395 -12.251   6.608  1.00 90.75           C  
ATOM   4514  OD1 ASP D 262      30.896 -11.111   6.495  1.00 90.75           O  
ATOM   4515  OD2 ASP D 262      32.210 -12.542   7.511  1.00 90.75           O  
ATOM   4516  N   GLY D 263      27.831 -11.801   5.090  1.00 92.37           N  
ATOM   4517  CA  GLY D 263      26.540 -11.533   5.704  1.00 92.37           C  
ATOM   4518  C   GLY D 263      26.276 -10.055   5.917  1.00 92.37           C  
ATOM   4519  O   GLY D 263      27.107  -9.214   5.570  1.00 92.37           O  
ATOM   4520  N   PHE D 264      25.093  -9.647   6.438  1.00 95.51           N  
ATOM   4521  CA  PHE D 264      24.804  -8.230   6.626  1.00 95.51           C  
ATOM   4522  C   PHE D 264      24.805  -7.870   8.107  1.00 95.51           C  
ATOM   4523  CB  PHE D 264      23.455  -7.867   5.998  1.00 95.51           C  
ATOM   4524  O   PHE D 264      24.725  -8.750   8.966  1.00 95.51           O  
ATOM   4525  CG  PHE D 264      22.269  -8.381   6.769  1.00 95.51           C  
ATOM   4526  CD1 PHE D 264      21.809  -9.679   6.581  1.00 95.51           C  
ATOM   4527  CD2 PHE D 264      21.613  -7.565   7.681  1.00 95.51           C  
ATOM   4528  CE1 PHE D 264      20.712 -10.157   7.293  1.00 95.51           C  
ATOM   4529  CE2 PHE D 264      20.515  -8.036   8.396  1.00 95.51           C  
ATOM   4530  CZ  PHE D 264      20.066  -9.331   8.200  1.00 95.51           C  
ATOM   4531  N   ALA D 265      24.995  -6.661   8.410  1.00 97.41           N  
ATOM   4532  CA  ALA D 265      24.895  -6.092   9.751  1.00 97.41           C  
ATOM   4533  C   ALA D 265      23.576  -5.347   9.934  1.00 97.41           C  
ATOM   4534  CB  ALA D 265      26.072  -5.157  10.022  1.00 97.41           C  
ATOM   4535  O   ALA D 265      23.202  -4.519   9.099  1.00 97.41           O  
ATOM   4536  N   ARG D 266      22.880  -5.607  11.011  1.00 97.35           N  
ATOM   4537  CA  ARG D 266      21.595  -4.954  11.241  1.00 97.35           C  
ATOM   4538  C   ARG D 266      21.788  -3.524  11.735  1.00 97.35           C  
ATOM   4539  CB  ARG D 266      20.761  -5.748  12.248  1.00 97.35           C  
ATOM   4540  O   ARG D 266      22.739  -3.238  12.466  1.00 97.35           O  
ATOM   4541  CG  ARG D 266      20.483  -7.182  11.824  1.00 97.35           C  
ATOM   4542  CD  ARG D 266      19.463  -7.852  12.734  1.00 97.35           C  
ATOM   4543  NE  ARG D 266      18.130  -7.281  12.563  1.00 97.35           N  
ATOM   4544  NH1 ARG D 266      17.252  -8.233  14.476  1.00 97.35           N  
ATOM   4545  NH2 ARG D 266      15.940  -6.906  13.143  1.00 97.35           N  
ATOM   4546  CZ  ARG D 266      17.110  -7.475  13.394  1.00 97.35           C  
ATOM   4547  N   ALA D 267      20.918  -2.698  11.315  1.00 97.93           N  
ATOM   4548  CA  ALA D 267      21.032  -1.294  11.703  1.00 97.93           C  
ATOM   4549  C   ALA D 267      19.656  -0.672  11.920  1.00 97.93           C  
ATOM   4550  CB  ALA D 267      21.806  -0.511  10.646  1.00 97.93           C  
ATOM   4551  O   ALA D 267      18.655  -1.163  11.393  1.00 97.93           O  
ATOM   4552  N   GLU D 268      19.599   0.302  12.786  1.00 97.57           N  
ATOM   4553  CA  GLU D 268      18.397   1.086  13.051  1.00 97.57           C  
ATOM   4554  C   GLU D 268      18.390   2.378  12.239  1.00 97.57           C  
ATOM   4555  CB  GLU D 268      18.280   1.403  14.544  1.00 97.57           C  
ATOM   4556  O   GLU D 268      19.414   2.766  11.672  1.00 97.57           O  
ATOM   4557  CG  GLU D 268      18.259   0.170  15.435  1.00 97.57           C  
ATOM   4558  CD  GLU D 268      18.297   0.500  16.919  1.00 97.57           C  
ATOM   4559  OE1 GLU D 268      17.857  -0.337  17.739  1.00 97.57           O  
ATOM   4560  OE2 GLU D 268      18.770   1.606  17.264  1.00 97.57           O  
ATOM   4561  N   GLY D 269      17.196   2.992  12.128  1.00 97.97           N  
ATOM   4562  CA  GLY D 269      17.144   4.303  11.499  1.00 97.97           C  
ATOM   4563  C   GLY D 269      15.748   4.699  11.060  1.00 97.97           C  
ATOM   4564  O   GLY D 269      14.852   3.855  10.984  1.00 97.97           O  
ATOM   4565  N   CYS D 270      15.541   5.954  10.864  1.00 98.24           N  
ATOM   4566  CA  CYS D 270      14.308   6.542  10.353  1.00 98.24           C  
ATOM   4567  C   CYS D 270      14.605   7.611   9.309  1.00 98.24           C  
ATOM   4568  CB  CYS D 270      13.488   7.145  11.494  1.00 98.24           C  
ATOM   4569  O   CYS D 270      15.517   8.421   9.485  1.00 98.24           O  
ATOM   4570  SG  CYS D 270      11.916   7.857  10.963  1.00 98.24           S  
ATOM   4571  N   ALA D 271      13.932   7.525   8.182  1.00 98.83           N  
ATOM   4572  CA  ALA D 271      14.067   8.534   7.135  1.00 98.83           C  
ATOM   4573  C   ALA D 271      12.705   8.908   6.555  1.00 98.83           C  
ATOM   4574  CB  ALA D 271      14.992   8.032   6.029  1.00 98.83           C  
ATOM   4575  O   ALA D 271      11.849   8.043   6.356  1.00 98.83           O  
ATOM   4576  N   VAL D 272      12.484  10.228   6.319  1.00 98.92           N  
ATOM   4577  CA  VAL D 272      11.233  10.707   5.739  1.00 98.92           C  
ATOM   4578  C   VAL D 272      11.529  11.742   4.655  1.00 98.92           C  
ATOM   4579  CB  VAL D 272      10.304  11.313   6.814  1.00 98.92           C  
ATOM   4580  O   VAL D 272      12.412  12.587   4.819  1.00 98.92           O  
ATOM   4581  CG1 VAL D 272       9.047  11.899   6.174  1.00 98.92           C  
ATOM   4582  CG2 VAL D 272       9.934  10.257   7.855  1.00 98.92           C  
ATOM   4583  N   VAL D 273      10.803  11.654   3.505  1.00 98.96           N  
ATOM   4584  CA  VAL D 273      10.881  12.687   2.477  1.00 98.96           C  
ATOM   4585  C   VAL D 273       9.503  13.309   2.265  1.00 98.96           C  
ATOM   4586  CB  VAL D 273      11.422  12.122   1.145  1.00 98.96           C  
ATOM   4587  O   VAL D 273       8.479  12.649   2.461  1.00 98.96           O  
ATOM   4588  CG1 VAL D 273      12.865  11.648   1.305  1.00 98.96           C  
ATOM   4589  CG2 VAL D 273      10.533  10.983   0.649  1.00 98.96           C  
ATOM   4590  N   VAL D 274       9.497  14.617   1.925  1.00 98.95           N  
ATOM   4591  CA  VAL D 274       8.287  15.322   1.518  1.00 98.95           C  
ATOM   4592  C   VAL D 274       8.248  15.447  -0.003  1.00 98.95           C  
ATOM   4593  CB  VAL D 274       8.198  16.720   2.170  1.00 98.95           C  
ATOM   4594  O   VAL D 274       9.193  15.951  -0.615  1.00 98.95           O  
ATOM   4595  CG1 VAL D 274       6.862  17.385   1.842  1.00 98.95           C  
ATOM   4596  CG2 VAL D 274       8.389  16.616   3.682  1.00 98.95           C  
ATOM   4597  N   LEU D 275       7.128  15.044  -0.629  1.00 98.95           N  
ATOM   4598  CA  LEU D 275       7.049  14.979  -2.085  1.00 98.95           C  
ATOM   4599  C   LEU D 275       5.921  15.861  -2.608  1.00 98.95           C  
ATOM   4600  CB  LEU D 275       6.840  13.534  -2.547  1.00 98.95           C  
ATOM   4601  O   LEU D 275       4.866  15.965  -1.978  1.00 98.95           O  
ATOM   4602  CG  LEU D 275       7.900  12.522  -2.109  1.00 98.95           C  
ATOM   4603  CD1 LEU D 275       7.372  11.100  -2.269  1.00 98.95           C  
ATOM   4604  CD2 LEU D 275       9.185  12.715  -2.906  1.00 98.95           C  
ATOM   4605  N   LYS D 276       6.158  16.478  -3.771  1.00 98.72           N  
ATOM   4606  CA  LYS D 276       5.169  17.200  -4.567  1.00 98.72           C  
ATOM   4607  C   LYS D 276       5.402  16.987  -6.060  1.00 98.72           C  
ATOM   4608  CB  LYS D 276       5.203  18.694  -4.239  1.00 98.72           C  
ATOM   4609  O   LYS D 276       6.520  16.683  -6.482  1.00 98.72           O  
ATOM   4610  CG  LYS D 276       4.611  19.044  -2.882  1.00 98.72           C  
ATOM   4611  CD  LYS D 276       4.540  20.551  -2.675  1.00 98.72           C  
ATOM   4612  CE  LYS D 276       3.372  21.167  -3.434  1.00 98.72           C  
ATOM   4613  NZ  LYS D 276       3.201  22.614  -3.107  1.00 98.72           N  
ATOM   4614  N   ARG D 277       4.334  17.084  -6.827  1.00 98.57           N  
ATOM   4615  CA  ARG D 277       4.586  17.166  -8.262  1.00 98.57           C  
ATOM   4616  C   ARG D 277       5.544  18.308  -8.585  1.00 98.57           C  
ATOM   4617  CB  ARG D 277       3.274  17.349  -9.029  1.00 98.57           C  
ATOM   4618  O   ARG D 277       5.460  19.383  -7.989  1.00 98.57           O  
ATOM   4619  CG  ARG D 277       2.342  16.151  -8.951  1.00 98.57           C  
ATOM   4620  CD  ARG D 277       0.967  16.468  -9.521  1.00 98.57           C  
ATOM   4621  NE  ARG D 277       0.214  17.362  -8.647  1.00 98.57           N  
ATOM   4622  NH1 ARG D 277      -1.248  15.737  -7.899  1.00 98.57           N  
ATOM   4623  NH2 ARG D 277      -1.434  17.890  -7.137  1.00 98.57           N  
ATOM   4624  CZ  ARG D 277      -0.821  16.994  -7.896  1.00 98.57           C  
ATOM   4625  N   LEU D 278       6.529  18.118  -9.467  1.00 98.26           N  
ATOM   4626  CA  LEU D 278       7.550  19.109  -9.787  1.00 98.26           C  
ATOM   4627  C   LEU D 278       6.913  20.439 -10.177  1.00 98.26           C  
ATOM   4628  CB  LEU D 278       8.447  18.607 -10.922  1.00 98.26           C  
ATOM   4629  O   LEU D 278       7.340  21.497  -9.709  1.00 98.26           O  
ATOM   4630  CG  LEU D 278       9.513  19.581 -11.425  1.00 98.26           C  
ATOM   4631  CD1 LEU D 278      10.475  19.942 -10.299  1.00 98.26           C  
ATOM   4632  CD2 LEU D 278      10.266  18.985 -12.609  1.00 98.26           C  
ATOM   4633  N   ARG D 279       5.837  20.405 -10.918  1.00 95.99           N  
ATOM   4634  CA  ARG D 279       5.176  21.624 -11.374  1.00 95.99           C  
ATOM   4635  C   ARG D 279       4.586  22.399 -10.200  1.00 95.99           C  
ATOM   4636  CB  ARG D 279       4.078  21.293 -12.387  1.00 95.99           C  
ATOM   4637  O   ARG D 279       4.608  23.631 -10.189  1.00 95.99           O  
ATOM   4638  CG  ARG D 279       2.945  20.455 -11.817  1.00 95.99           C  
ATOM   4639  CD  ARG D 279       1.934  20.070 -12.887  1.00 95.99           C  
ATOM   4640  NE  ARG D 279       0.866  19.235 -12.345  1.00 95.99           N  
ATOM   4641  NH1 ARG D 279       1.558  17.302 -13.404  1.00 95.99           N  
ATOM   4642  NH2 ARG D 279      -0.296  17.275 -12.056  1.00 95.99           N  
ATOM   4643  CZ  ARG D 279       0.712  17.939 -12.603  1.00 95.99           C  
ATOM   4644  N   ASP D 280       4.007  21.619  -9.272  1.00 97.28           N  
ATOM   4645  CA  ASP D 280       3.451  22.264  -8.087  1.00 97.28           C  
ATOM   4646  C   ASP D 280       4.556  22.856  -7.215  1.00 97.28           C  
ATOM   4647  CB  ASP D 280       2.616  21.271  -7.276  1.00 97.28           C  
ATOM   4648  O   ASP D 280       4.406  23.954  -6.674  1.00 97.28           O  
ATOM   4649  CG  ASP D 280       1.379  20.793  -8.016  1.00 97.28           C  
ATOM   4650  OD1 ASP D 280       0.949  21.462  -8.980  1.00 97.28           O  
ATOM   4651  OD2 ASP D 280       0.829  19.739  -7.630  1.00 97.28           O  
ATOM   4652  N   ALA D 281       5.680  22.122  -7.079  1.00 98.11           N  
ATOM   4653  CA  ALA D 281       6.821  22.617  -6.314  1.00 98.11           C  
ATOM   4654  C   ALA D 281       7.370  23.906  -6.919  1.00 98.11           C  
ATOM   4655  CB  ALA D 281       7.917  21.556  -6.246  1.00 98.11           C  
ATOM   4656  O   ALA D 281       7.728  24.837  -6.194  1.00 98.11           O  
ATOM   4657  N   GLN D 282       7.438  23.951  -8.245  1.00 96.46           N  
ATOM   4658  CA  GLN D 282       7.917  25.146  -8.931  1.00 96.46           C  
ATOM   4659  C   GLN D 282       6.939  26.306  -8.766  1.00 96.46           C  
ATOM   4660  CB  GLN D 282       8.144  24.858 -10.416  1.00 96.46           C  
ATOM   4661  O   GLN D 282       7.350  27.438  -8.504  1.00 96.46           O  
ATOM   4662  CG  GLN D 282       9.344  23.963 -10.693  1.00 96.46           C  
ATOM   4663  CD  GLN D 282       9.444  23.549 -12.149  1.00 96.46           C  
ATOM   4664  NE2 GLN D 282      10.669  23.396 -12.640  1.00 96.46           N  
ATOM   4665  OE1 GLN D 282       8.428  23.366 -12.827  1.00 96.46           O  
ATOM   4666  N   ARG D 283       5.621  25.967  -8.833  1.00 93.67           N  
ATOM   4667  CA  ARG D 283       4.584  26.977  -8.651  1.00 93.67           C  
ATOM   4668  C   ARG D 283       4.627  27.558  -7.241  1.00 93.67           C  
ATOM   4669  CB  ARG D 283       3.201  26.386  -8.931  1.00 93.67           C  
ATOM   4670  O   ARG D 283       4.519  28.773  -7.062  1.00 93.67           O  
ATOM   4671  CG  ARG D 283       2.064  27.387  -8.801  1.00 93.67           C  
ATOM   4672  CD  ARG D 283       0.706  26.700  -8.778  1.00 93.67           C  
ATOM   4673  NE  ARG D 283       0.537  25.881  -7.581  1.00 93.67           N  
ATOM   4674  NH1 ARG D 283      -1.198  24.619  -8.439  1.00 93.67           N  
ATOM   4675  NH2 ARG D 283      -0.431  24.228  -6.314  1.00 93.67           N  
ATOM   4676  CZ  ARG D 283      -0.364  24.911  -7.447  1.00 93.67           C  
ATOM   4677  N   ASP D 284       4.908  26.714  -6.291  1.00 94.33           N  
ATOM   4678  CA  ASP D 284       4.906  27.127  -4.891  1.00 94.33           C  
ATOM   4679  C   ASP D 284       6.289  27.606  -4.458  1.00 94.33           C  
ATOM   4680  CB  ASP D 284       4.442  25.979  -3.993  1.00 94.33           C  
ATOM   4681  O   ASP D 284       6.481  28.010  -3.309  1.00 94.33           O  
ATOM   4682  CG  ASP D 284       3.000  25.573  -4.246  1.00 94.33           C  
ATOM   4683  OD1 ASP D 284       2.221  26.391  -4.780  1.00 94.33           O  
ATOM   4684  OD2 ASP D 284       2.640  24.425  -3.907  1.00 94.33           O  
ATOM   4685  N   ARG D 285       7.274  27.549  -5.388  1.00 92.38           N  
ATOM   4686  CA  ARG D 285       8.653  27.969  -5.161  1.00 92.38           C  
ATOM   4687  C   ARG D 285       9.273  27.205  -3.995  1.00 92.38           C  
ATOM   4688  CB  ARG D 285       8.720  29.474  -4.896  1.00 92.38           C  
ATOM   4689  O   ARG D 285       9.952  27.794  -3.151  1.00 92.38           O  
ATOM   4690  CG  ARG D 285       8.241  30.327  -6.060  1.00 92.38           C  
ATOM   4691  CD  ARG D 285       8.636  31.787  -5.890  1.00 92.38           C  
ATOM   4692  NE  ARG D 285       8.177  32.604  -7.010  1.00 92.38           N  
ATOM   4693  NH1 ARG D 285       8.154  34.586  -5.824  1.00 92.38           N  
ATOM   4694  NH2 ARG D 285       7.542  34.559  -8.033  1.00 92.38           N  
ATOM   4695  CZ  ARG D 285       7.959  33.914  -6.953  1.00 92.38           C  
ATOM   4696  N   ASP D 286       8.964  25.966  -3.928  1.00 95.89           N  
ATOM   4697  CA  ASP D 286       9.568  25.083  -2.935  1.00 95.89           C  
ATOM   4698  C   ASP D 286      11.021  24.773  -3.287  1.00 95.89           C  
ATOM   4699  CB  ASP D 286       8.768  23.784  -2.815  1.00 95.89           C  
ATOM   4700  O   ASP D 286      11.395  24.776  -4.462  1.00 95.89           O  
ATOM   4701  CG  ASP D 286       7.366  23.999  -2.272  1.00 95.89           C  
ATOM   4702  OD1 ASP D 286       7.193  24.808  -1.335  1.00 95.89           O  
ATOM   4703  OD2 ASP D 286       6.427  23.350  -2.782  1.00 95.89           O  
ATOM   4704  N   PRO D 287      11.780  24.544  -2.177  1.00 95.16           N  
ATOM   4705  CA  PRO D 287      13.098  24.002  -2.516  1.00 95.16           C  
ATOM   4706  C   PRO D 287      13.021  22.617  -3.153  1.00 95.16           C  
ATOM   4707  CB  PRO D 287      13.813  23.942  -1.163  1.00 95.16           C  
ATOM   4708  O   PRO D 287      12.256  21.764  -2.695  1.00 95.16           O  
ATOM   4709  CG  PRO D 287      12.715  23.835  -0.155  1.00 95.16           C  
ATOM   4710  CD  PRO D 287      11.508  24.555  -0.686  1.00 95.16           C  
ATOM   4711  N   ILE D 288      13.664  22.391  -4.277  1.00 98.22           N  
ATOM   4712  CA  ILE D 288      13.681  21.092  -4.939  1.00 98.22           C  
ATOM   4713  C   ILE D 288      15.047  20.435  -4.751  1.00 98.22           C  
ATOM   4714  CB  ILE D 288      13.351  21.219  -6.443  1.00 98.22           C  
ATOM   4715  O   ILE D 288      16.048  20.899  -5.302  1.00 98.22           O  
ATOM   4716  CG1 ILE D 288      11.974  21.865  -6.635  1.00 98.22           C  
ATOM   4717  CG2 ILE D 288      13.414  19.850  -7.128  1.00 98.22           C  
ATOM   4718  CD1 ILE D 288      11.679  22.280  -8.070  1.00 98.22           C  
ATOM   4719  N   LEU D 289      15.074  19.327  -3.982  1.00 98.40           N  
ATOM   4720  CA  LEU D 289      16.329  18.645  -3.686  1.00 98.40           C  
ATOM   4721  C   LEU D 289      16.724  17.712  -4.826  1.00 98.40           C  
ATOM   4722  CB  LEU D 289      16.214  17.853  -2.380  1.00 98.40           C  
ATOM   4723  O   LEU D 289      17.905  17.604  -5.164  1.00 98.40           O  
ATOM   4724  CG  LEU D 289      15.801  18.647  -1.140  1.00 98.40           C  
ATOM   4725  CD1 LEU D 289      15.672  17.720   0.064  1.00 98.40           C  
ATOM   4726  CD2 LEU D 289      16.803  19.761  -0.860  1.00 98.40           C  
ATOM   4727  N   ALA D 290      15.839  17.033  -5.392  1.00 98.82           N  
ATOM   4728  CA  ALA D 290      15.970  16.156  -6.553  1.00 98.82           C  
ATOM   4729  C   ALA D 290      14.604  15.829  -7.151  1.00 98.82           C  
ATOM   4730  CB  ALA D 290      16.700  14.871  -6.170  1.00 98.82           C  
ATOM   4731  O   ALA D 290      13.569  16.190  -6.585  1.00 98.82           O  
ATOM   4732  N   VAL D 291      14.644  15.266  -8.268  1.00 98.88           N  
ATOM   4733  CA  VAL D 291      13.410  14.886  -8.948  1.00 98.88           C  
ATOM   4734  C   VAL D 291      13.344  13.366  -9.088  1.00 98.88           C  
ATOM   4735  CB  VAL D 291      13.298  15.554 -10.336  1.00 98.88           C  
ATOM   4736  O   VAL D 291      14.315  12.732  -9.506  1.00 98.88           O  
ATOM   4737  CG1 VAL D 291      12.006  15.133 -11.035  1.00 98.88           C  
ATOM   4738  CG2 VAL D 291      13.366  17.074 -10.203  1.00 98.88           C  
ATOM   4739  N   VAL D 292      12.260  12.810  -8.683  1.00 98.92           N  
ATOM   4740  CA  VAL D 292      11.996  11.402  -8.963  1.00 98.92           C  
ATOM   4741  C   VAL D 292      11.409  11.256 -10.365  1.00 98.92           C  
ATOM   4742  CB  VAL D 292      11.040  10.785  -7.918  1.00 98.92           C  
ATOM   4743  O   VAL D 292      10.222  11.515 -10.578  1.00 98.92           O  
ATOM   4744  CG1 VAL D 292      10.808   9.303  -8.206  1.00 98.92           C  
ATOM   4745  CG2 VAL D 292      11.595  10.978  -6.508  1.00 98.92           C  
ATOM   4746  N   ARG D 293      12.180  10.695 -11.277  1.00 98.57           N  
ATOM   4747  CA  ARG D 293      11.739  10.570 -12.662  1.00 98.57           C  
ATOM   4748  C   ARG D 293      10.821   9.365 -12.838  1.00 98.57           C  
ATOM   4749  CB  ARG D 293      12.941  10.454 -13.601  1.00 98.57           C  
ATOM   4750  O   ARG D 293       9.841   9.428 -13.583  1.00 98.57           O  
ATOM   4751  CG  ARG D 293      13.786  11.716 -13.679  1.00 98.57           C  
ATOM   4752  CD  ARG D 293      13.012  12.876 -14.292  1.00 98.57           C  
ATOM   4753  NE  ARG D 293      12.613  12.590 -15.667  1.00 98.57           N  
ATOM   4754  NH1 ARG D 293      13.783  14.355 -16.591  1.00 98.57           N  
ATOM   4755  NH2 ARG D 293      12.566  12.952 -17.935  1.00 98.57           N  
ATOM   4756  CZ  ARG D 293      12.988  13.300 -16.728  1.00 98.57           C  
ATOM   4757  N   SER D 294      11.208   8.300 -12.182  1.00 98.30           N  
ATOM   4758  CA  SER D 294      10.371   7.107 -12.258  1.00 98.30           C  
ATOM   4759  C   SER D 294      10.622   6.180 -11.074  1.00 98.30           C  
ATOM   4760  CB  SER D 294      10.625   6.356 -13.566  1.00 98.30           C  
ATOM   4761  O   SER D 294      11.651   6.286 -10.403  1.00 98.30           O  
ATOM   4762  OG  SER D 294      11.921   5.783 -13.573  1.00 98.30           O  
ATOM   4763  N   THR D 295       9.642   5.305 -10.769  1.00 98.63           N  
ATOM   4764  CA  THR D 295       9.741   4.201  -9.820  1.00 98.63           C  
ATOM   4765  C   THR D 295       9.127   2.931 -10.402  1.00 98.63           C  
ATOM   4766  CB  THR D 295       9.049   4.546  -8.488  1.00 98.63           C  
ATOM   4767  O   THR D 295       8.185   2.998 -11.195  1.00 98.63           O  
ATOM   4768  CG2 THR D 295       9.478   5.921  -7.986  1.00 98.63           C  
ATOM   4769  OG1 THR D 295       7.629   4.540  -8.679  1.00 98.63           O  
ATOM   4770  N   ALA D 296       9.635   1.753 -10.026  1.00 98.64           N  
ATOM   4771  CA  ALA D 296       9.061   0.472 -10.430  1.00 98.64           C  
ATOM   4772  C   ALA D 296       9.146  -0.549  -9.299  1.00 98.64           C  
ATOM   4773  CB  ALA D 296       9.767  -0.059 -11.676  1.00 98.64           C  
ATOM   4774  O   ALA D 296      10.118  -0.564  -8.541  1.00 98.64           O  
ATOM   4775  N   ILE D 297       8.079  -1.398  -9.159  1.00 98.83           N  
ATOM   4776  CA  ILE D 297       8.089  -2.507  -8.212  1.00 98.83           C  
ATOM   4777  C   ILE D 297       7.645  -3.789  -8.913  1.00 98.83           C  
ATOM   4778  CB  ILE D 297       7.181  -2.219  -6.995  1.00 98.83           C  
ATOM   4779  O   ILE D 297       6.819  -3.749  -9.828  1.00 98.83           O  
ATOM   4780  CG1 ILE D 297       5.734  -1.994  -7.450  1.00 98.83           C  
ATOM   4781  CG2 ILE D 297       7.701  -1.014  -6.206  1.00 98.83           C  
ATOM   4782  CD1 ILE D 297       4.746  -1.817  -6.306  1.00 98.83           C  
ATOM   4783  N   ASN D 298       8.213  -4.936  -8.610  1.00 98.66           N  
ATOM   4784  CA  ASN D 298       7.799  -6.265  -9.048  1.00 98.66           C  
ATOM   4785  C   ASN D 298       8.132  -7.328  -8.005  1.00 98.66           C  
ATOM   4786  CB  ASN D 298       8.449  -6.614 -10.389  1.00 98.66           C  
ATOM   4787  O   ASN D 298       8.414  -7.004  -6.850  1.00 98.66           O  
ATOM   4788  CG  ASN D 298       9.931  -6.907 -10.261  1.00 98.66           C  
ATOM   4789  ND2 ASN D 298      10.562  -7.265 -11.373  1.00 98.66           N  
ATOM   4790  OD1 ASN D 298      10.503  -6.814  -9.172  1.00 98.66           O  
ATOM   4791  N   HIS D 299       7.907  -8.632  -8.274  1.00 98.46           N  
ATOM   4792  CA  HIS D 299       8.229  -9.729  -7.369  1.00 98.46           C  
ATOM   4793  C   HIS D 299       9.164 -10.735  -8.033  1.00 98.46           C  
ATOM   4794  CB  HIS D 299       6.952 -10.429  -6.899  1.00 98.46           C  
ATOM   4795  O   HIS D 299       9.130 -10.909  -9.253  1.00 98.46           O  
ATOM   4796  CG  HIS D 299       7.168 -11.363  -5.751  1.00 98.46           C  
ATOM   4797  CD2 HIS D 299       7.012 -11.183  -4.418  1.00 98.46           C  
ATOM   4798  ND1 HIS D 299       7.600 -12.661  -5.918  1.00 98.46           N  
ATOM   4799  CE1 HIS D 299       7.700 -13.240  -4.733  1.00 98.46           C  
ATOM   4800  NE2 HIS D 299       7.349 -12.365  -3.807  1.00 98.46           N  
ATOM   4801  N   ASP D 300       9.925 -11.508  -7.324  1.00 96.36           N  
ATOM   4802  CA  ASP D 300      10.890 -12.483  -7.823  1.00 96.36           C  
ATOM   4803  C   ASP D 300      10.186 -13.636  -8.536  1.00 96.36           C  
ATOM   4804  CB  ASP D 300      11.753 -13.019  -6.679  1.00 96.36           C  
ATOM   4805  O   ASP D 300      10.719 -14.197  -9.496  1.00 96.36           O  
ATOM   4806  CG  ASP D 300      12.756 -12.002  -6.166  1.00 96.36           C  
ATOM   4807  OD1 ASP D 300      13.142 -11.088  -6.927  1.00 96.36           O  
ATOM   4808  OD2 ASP D 300      13.167 -12.117  -4.991  1.00 96.36           O  
ATOM   4809  N   GLY D 301       8.933 -13.937  -8.198  1.00 94.59           N  
ATOM   4810  CA  GLY D 301       8.237 -15.095  -8.738  1.00 94.59           C  
ATOM   4811  C   GLY D 301       8.864 -16.413  -8.327  1.00 94.59           C  
ATOM   4812  O   GLY D 301       9.160 -16.626  -7.149  1.00 94.59           O  
ATOM   4813  N   PRO D 302       8.955 -17.390  -9.365  1.00 86.30           N  
ATOM   4814  CA  PRO D 302       9.569 -18.682  -9.049  1.00 86.30           C  
ATOM   4815  C   PRO D 302      11.082 -18.588  -8.872  1.00 86.30           C  
ATOM   4816  CB  PRO D 302       9.212 -19.547 -10.260  1.00 86.30           C  
ATOM   4817  O   PRO D 302      11.789 -18.157  -9.787  1.00 86.30           O  
ATOM   4818  CG  PRO D 302       9.034 -18.578 -11.383  1.00 86.30           C  
ATOM   4819  CD  PRO D 302       8.550 -17.274 -10.816  1.00 86.30           C  
ATOM   4820  N   SER D 303      11.631 -18.401  -7.675  1.00 78.64           N  
ATOM   4821  CA  SER D 303      13.062 -18.395  -7.390  1.00 78.64           C  
ATOM   4822  C   SER D 303      13.505 -19.709  -6.755  1.00 78.64           C  
ATOM   4823  CB  SER D 303      13.420 -17.228  -6.469  1.00 78.64           C  
ATOM   4824  O   SER D 303      12.685 -20.598  -6.519  1.00 78.64           O  
ATOM   4825  OG  SER D 303      12.776 -17.361  -5.214  1.00 78.64           O  
ATOM   4826  N   SER D 304      14.862 -19.946  -6.569  1.00 69.06           N  
ATOM   4827  CA  SER D 304      15.390 -21.206  -6.057  1.00 69.06           C  
ATOM   4828  C   SER D 304      14.999 -21.419  -4.599  1.00 69.06           C  
ATOM   4829  CB  SER D 304      16.913 -21.245  -6.195  1.00 69.06           C  
ATOM   4830  O   SER D 304      15.086 -22.535  -4.083  1.00 69.06           O  
ATOM   4831  OG  SER D 304      17.494 -20.055  -5.691  1.00 69.06           O  
ATOM   4832  N   GLY D 305      14.514 -20.352  -4.017  1.00 78.38           N  
ATOM   4833  CA  GLY D 305      14.018 -20.370  -2.651  1.00 78.38           C  
ATOM   4834  C   GLY D 305      13.203 -19.141  -2.295  1.00 78.38           C  
ATOM   4835  O   GLY D 305      13.339 -18.094  -2.932  1.00 78.38           O  
ATOM   4836  N   LEU D 306      12.346 -19.232  -1.238  1.00 82.49           N  
ATOM   4837  CA  LEU D 306      11.422 -18.179  -0.833  1.00 82.49           C  
ATOM   4838  C   LEU D 306      12.169 -16.880  -0.549  1.00 82.49           C  
ATOM   4839  CB  LEU D 306      10.629 -18.607   0.405  1.00 82.49           C  
ATOM   4840  O   LEU D 306      11.680 -15.795  -0.871  1.00 82.49           O  
ATOM   4841  CG  LEU D 306       9.648 -17.579   0.971  1.00 82.49           C  
ATOM   4842  CD1 LEU D 306       8.554 -17.275  -0.046  1.00 82.49           C  
ATOM   4843  CD2 LEU D 306       9.046 -18.079   2.280  1.00 82.49           C  
ATOM   4844  N   THR D 307      13.400 -16.960  -0.050  1.00 86.37           N  
ATOM   4845  CA  THR D 307      14.139 -15.776   0.375  1.00 86.37           C  
ATOM   4846  C   THR D 307      15.340 -15.533  -0.534  1.00 86.37           C  
ATOM   4847  CB  THR D 307      14.614 -15.908   1.834  1.00 86.37           C  
ATOM   4848  O   THR D 307      16.208 -14.716  -0.219  1.00 86.37           O  
ATOM   4849  CG2 THR D 307      13.432 -16.060   2.786  1.00 86.37           C  
ATOM   4850  OG1 THR D 307      15.459 -17.059   1.953  1.00 86.37           O  
ATOM   4851  N   VAL D 308      15.463 -16.295  -1.623  1.00 83.41           N  
ATOM   4852  CA  VAL D 308      16.588 -16.178  -2.543  1.00 83.41           C  
ATOM   4853  C   VAL D 308      16.276 -15.131  -3.611  1.00 83.41           C  
ATOM   4854  CB  VAL D 308      16.923 -17.533  -3.207  1.00 83.41           C  
ATOM   4855  O   VAL D 308      15.204 -15.156  -4.218  1.00 83.41           O  
ATOM   4856  CG1 VAL D 308      18.066 -17.376  -4.209  1.00 83.41           C  
ATOM   4857  CG2 VAL D 308      17.277 -18.573  -2.146  1.00 83.41           C  
ATOM   4858  N   PRO D 309      17.243 -14.209  -3.820  1.00 89.81           N  
ATOM   4859  CA  PRO D 309      17.012 -13.198  -4.855  1.00 89.81           C  
ATOM   4860  C   PRO D 309      16.955 -13.794  -6.259  1.00 89.81           C  
ATOM   4861  CB  PRO D 309      18.214 -12.261  -4.707  1.00 89.81           C  
ATOM   4862  O   PRO D 309      17.442 -14.905  -6.483  1.00 89.81           O  
ATOM   4863  CG  PRO D 309      19.288 -13.109  -4.106  1.00 89.81           C  
ATOM   4864  CD  PRO D 309      18.642 -14.164  -3.255  1.00 89.81           C  
ATOM   4865  N   SER D 310      16.302 -13.011  -7.273  1.00 91.93           N  
ATOM   4866  CA  SER D 310      16.208 -13.423  -8.670  1.00 91.93           C  
ATOM   4867  C   SER D 310      16.847 -12.392  -9.594  1.00 91.93           C  
ATOM   4868  CB  SER D 310      14.748 -13.641  -9.068  1.00 91.93           C  
ATOM   4869  O   SER D 310      16.348 -11.272  -9.723  1.00 91.93           O  
ATOM   4870  OG  SER D 310      14.621 -13.752 -10.475  1.00 91.93           O  
ATOM   4871  N   GLY D 311      18.017 -12.845 -10.303  1.00 93.10           N  
ATOM   4872  CA  GLY D 311      18.675 -11.975 -11.264  1.00 93.10           C  
ATOM   4873  C   GLY D 311      17.754 -11.508 -12.375  1.00 93.10           C  
ATOM   4874  O   GLY D 311      17.653 -10.309 -12.642  1.00 93.10           O  
ATOM   4875  N   PRO D 312      16.998 -12.350 -12.913  1.00 92.93           N  
ATOM   4876  CA  PRO D 312      16.074 -11.980 -13.988  1.00 92.93           C  
ATOM   4877  C   PRO D 312      15.003 -10.992 -13.531  1.00 92.93           C  
ATOM   4878  CB  PRO D 312      15.447 -13.318 -14.388  1.00 92.93           C  
ATOM   4879  O   PRO D 312      14.666 -10.059 -14.265  1.00 92.93           O  
ATOM   4880  CG  PRO D 312      16.496 -14.338 -14.084  1.00 92.93           C  
ATOM   4881  CD  PRO D 312      17.202 -13.934 -12.822  1.00 92.93           C  
ATOM   4882  N   ALA D 313      14.451 -11.223 -12.383  1.00 97.04           N  
ATOM   4883  CA  ALA D 313      13.440 -10.303 -11.869  1.00 97.04           C  
ATOM   4884  C   ALA D 313      14.029  -8.915 -11.636  1.00 97.04           C  
ATOM   4885  CB  ALA D 313      12.836 -10.845 -10.576  1.00 97.04           C  
ATOM   4886  O   ALA D 313      13.364  -7.904 -11.875  1.00 97.04           O  
ATOM   4887  N   GLN D 314      15.283  -8.827 -11.112  1.00 97.99           N  
ATOM   4888  CA  GLN D 314      15.960  -7.550 -10.911  1.00 97.99           C  
ATOM   4889  C   GLN D 314      16.204  -6.842 -12.241  1.00 97.99           C  
ATOM   4890  CB  GLN D 314      17.285  -7.754 -10.174  1.00 97.99           C  
ATOM   4891  O   GLN D 314      15.980  -5.635 -12.357  1.00 97.99           O  
ATOM   4892  CG  GLN D 314      17.121  -8.200  -8.727  1.00 97.99           C  
ATOM   4893  CD  GLN D 314      18.448  -8.464  -8.041  1.00 97.99           C  
ATOM   4894  NE2 GLN D 314      18.396  -9.094  -6.872  1.00 97.99           N  
ATOM   4895  OE1 GLN D 314      19.511  -8.106  -8.558  1.00 97.99           O  
ATOM   4896  N   GLN D 315      16.640  -7.563 -13.311  1.00 97.47           N  
ATOM   4897  CA  GLN D 315      16.862  -6.997 -14.637  1.00 97.47           C  
ATOM   4898  C   GLN D 315      15.574  -6.415 -15.210  1.00 97.47           C  
ATOM   4899  CB  GLN D 315      17.427  -8.056 -15.585  1.00 97.47           C  
ATOM   4900  O   GLN D 315      15.571  -5.301 -15.739  1.00 97.47           O  
ATOM   4901  CG  GLN D 315      18.834  -8.515 -15.228  1.00 97.47           C  
ATOM   4902  CD  GLN D 315      19.307  -9.678 -16.079  1.00 97.47           C  
ATOM   4903  NE2 GLN D 315      20.296 -10.413 -15.582  1.00 97.47           N  
ATOM   4904  OE1 GLN D 315      18.786  -9.915 -17.174  1.00 97.47           O  
ATOM   4905  N   ALA D 316      14.484  -7.243 -15.079  1.00 97.48           N  
ATOM   4906  CA  ALA D 316      13.190  -6.785 -15.577  1.00 97.48           C  
ATOM   4907  C   ALA D 316      12.763  -5.492 -14.887  1.00 97.48           C  
ATOM   4908  CB  ALA D 316      12.129  -7.865 -15.378  1.00 97.48           C  
ATOM   4909  O   ALA D 316      12.278  -4.564 -15.539  1.00 97.48           O  
ATOM   4910  N   LEU D 317      12.980  -5.389 -13.618  1.00 98.44           N  
ATOM   4911  CA  LEU D 317      12.622  -4.223 -12.818  1.00 98.44           C  
ATOM   4912  C   LEU D 317      13.416  -2.997 -13.257  1.00 98.44           C  
ATOM   4913  CB  LEU D 317      12.866  -4.498 -11.332  1.00 98.44           C  
ATOM   4914  O   LEU D 317      12.850  -1.916 -13.431  1.00 98.44           O  
ATOM   4915  CG  LEU D 317      12.526  -3.360 -10.367  1.00 98.44           C  
ATOM   4916  CD1 LEU D 317      11.014  -3.237 -10.205  1.00 98.44           C  
ATOM   4917  CD2 LEU D 317      13.197  -3.585  -9.017  1.00 98.44           C  
ATOM   4918  N   LEU D 318      14.758  -3.108 -13.397  1.00 98.57           N  
ATOM   4919  CA  LEU D 318      15.622  -2.014 -13.827  1.00 98.57           C  
ATOM   4920  C   LEU D 318      15.202  -1.496 -15.198  1.00 98.57           C  
ATOM   4921  CB  LEU D 318      17.084  -2.469 -13.866  1.00 98.57           C  
ATOM   4922  O   LEU D 318      15.104  -0.284 -15.405  1.00 98.57           O  
ATOM   4923  CG  LEU D 318      17.678  -2.956 -12.544  1.00 98.57           C  
ATOM   4924  CD1 LEU D 318      19.053  -3.574 -12.776  1.00 98.57           C  
ATOM   4925  CD2 LEU D 318      17.764  -1.809 -11.542  1.00 98.57           C  
ATOM   4926  N   GLY D 319      14.928  -2.456 -16.122  1.00 97.67           N  
ATOM   4927  CA  GLY D 319      14.471  -2.075 -17.449  1.00 97.67           C  
ATOM   4928  C   GLY D 319      13.160  -1.312 -17.432  1.00 97.67           C  
ATOM   4929  O   GLY D 319      13.003  -0.321 -18.149  1.00 97.67           O  
ATOM   4930  N   GLN D 320      12.272  -1.716 -16.559  1.00 96.71           N  
ATOM   4931  CA  GLN D 320      10.969  -1.071 -16.432  1.00 96.71           C  
ATOM   4932  C   GLN D 320      11.109   0.357 -15.913  1.00 96.71           C  
ATOM   4933  CB  GLN D 320      10.058  -1.879 -15.507  1.00 96.71           C  
ATOM   4934  O   GLN D 320      10.495   1.281 -16.450  1.00 96.71           O  
ATOM   4935  CG  GLN D 320       8.638  -1.336 -15.415  1.00 96.71           C  
ATOM   4936  CD  GLN D 320       7.749  -2.169 -14.511  1.00 96.71           C  
ATOM   4937  NE2 GLN D 320       6.522  -1.706 -14.295  1.00 96.71           N
[truncated: 833,734 more chars]
